# Supplementary material for: The receptor kinase SRF3 coordinates iron-level and flagellin dependent defense and growth responses in plants
Source: Nat Commun. 2022 Aug 1;13:4445. doi: 10.1038/s41467-022-32167-6 (PMC9343624; doi:10.1038/s41467-022-32167-6)
Supplement: Supplementary file 6 — Supplementary Data 3 [file 41467_2022_32167_MOESM6_ESM.xlsx]

## Sheet: List of iron deficiency Genes
Supplementary Data 3: Identification of misregulated iron deficiency-related genes upon early defense response
List of iron deficiency genes
Iron_deficiency_AGI
AT3G56970
AT2G41240
AT5G04150
AT1G56430
AT4G14410
AT5G54680
AT2G28160
AT3G12820
AT1G56160
AT5G13740
AT3G23210
AT2G30766
AT1G47395
AT1G47400
AT5G04950
AT3G08040
AT4G16370
AT5G56080
AT5G01600
AT3G56090
AT1G21140
AT1G76800
AT3G25190
AT1G80830
AT4G19690
AT1G01580
AT1G74770
AT1G18910
AT3G47640
AT3G56980
AT3G49630
AT3G18290
AT5G54680
AT1G01590
AT1G23020
AT4G11280
AT4G05200
AT1G51830
AT1G60960
AT3G59220
AT3G62270
AT1G51840
AT3G25930
AT1G18970
AT4G10380
AT1G12740
AT3G56980
AT3G19860
AT3G53480
AT2G22750
AT2G22760
AT2G22770
AT4G37850
AT2G30360
AT4G11280
AT3G16770
AT1G51070
AT4G36060
AT1G32640
AT3G20770
AT2G27050
AT1G01480
AT3G15210
AT3G49700
AT4G17615
AT5G55990
AT2G30360
AT5G43940
AT1G27320
AT2G01830
AT3G45640
AT2G43790
AT2G46370
AT2G01570
AT1G14920
AT2G25490
AT5G25350
AT5G47910

## Sheet: flg22-PA
Supplementary Data 3: Identification of misregulated iron deficiency-related genes upon early defense response
List of iron misregulated genes at 0.5h, 1h,3h and 6h under flg22-PA and overlaping genes with the list of iron deficiency-related genes at different time point
flg22-PA_0.5h	flg22-PA_1h	flg22-PA_3h	flg22-PA_6h			Iron_def flg22-PA_0.5h			Iron_def flg22-PA_1h				Iron_def flg22-PA_3h				Iron_def flg22-PA_6h				Iron_def flg22-PA_CORE
AT1G05675	AT1G56240	AT4G28420	AT3G26200			AT4G17615	CBL1		AT4G11280	ACS6			AT5G04950	NAS1			AT5G04950	NAS1			AT4G11280	ACS6
AT1G56240	AT1G05675	AT4G22030	AT5G22300			AT4G11280	ACS6		AT3G25190	VTL5			AT3G25930	AT3G25930 Adenine nucleotide alp			AT2G01830	AHK4			AT2G22750	BHLH018
AT1G22810	AT4G22030	AT3G26200	AT5G37840			AT2G22750	BHLH018		AT5G13740	ZIF1			AT4G11280	ACS6			AT3G18290	BTS
AT5G24110	AT1G14550	AT5G22300	AT2G39030			AT3G45640	MPK3		AT1G21140	VTL1			AT1G56430	NAS4			AT4G11280	ACS6
AT4G31950	AT1G69920	AT2G36770	AT4G04540						AT4G37850	BHLH025			AT1G47395	FEP2			AT1G56430	NAS4
AT4G37710	AT5G24110	AT3G12910	AT4G37710						AT2G22750	BHLH018			AT3G25190	VTL5			AT3G47640	PYE
AT3G60120	AT4G28420	AT1G14550	AT4G22030						AT3G49630	AT3G49630 2-oxoglutarate (2OG)			AT3G56970	BHLH038			AT3G25190	VTL5
AT1G14550	AT1G59865	AT4G37710	AT3G60120						AT3G62270	BOR2			AT1G01480	ACS2			AT3G56970	BHLH038
AT3G12910	AT2G02010	AT1G69920	AT5G25180						AT3G45640	MPK3			AT5G13740	ZIF1			AT5G13740	ZIF1
AT5G37840	AT4G11070	AT2G43620	AT2G36770										AT1G47400	FEP3			AT3G59220	PRN
AT2G02010	AT3G02840	AT1G51915	AT1G69920										AT1G18970	GLP4			AT1G18970	GPL4
AT1G56060	AT2G17740	AT4G04540	AT1G14550										AT4G36060	BHLH011			AT4G36060	BHLH011
AT4G11070	AT2G43620	AT3G60120	AT4G28420										AT2G22770	NAI1			AT1G76800	VTL2
AT4G18195	AT1G67270	AT1G13490	AT4G31970										AT4G19690	IRT1			AT3G19860	BHLH121
AT1G59865	AT5G05300	AT1G51913	AT1G19670										AT1G21140	VTL1			AT3G15210	ERF4
AT1G69920	AT3G60120	AT2G26560	AT2G26560										AT4G37850	BHLH025			AT2G22750	BHLH018
AT1G08860	AT5G24550	AT5G61160	AT5G05340										AT2G22750	BHLH018			AT3G25930	AT3G25930 Adenine nucleotide alph
AT1G51915	AT4G37710	AT1G08630	AT5G61160										AT3G49630	AT3G49630 2-oxoglutarate (2OG)			AT1G47395	FEP2
AT1G56250	AT2G24750	AT1G67270	AT4G31950										AT3G62270	BOR2			AT1G27320	HK3
AT1G65390	AT1G56250	AT1G26380	AT3G01500										AT2G28160	FIT			AT3G56090	FER3
AT5G19700	AT1G30780	AT2G17740	AT1G26240														AT1G01480	ACS2
AT1G51920	AT1G69930	AT4G11070	AT2G29470														AT1G12740	CYP87A2
AT5G22520	AT1G51915	AT1G65790	AT3G49620														AT1G47400	FEP3
AT5G24550	AT5G58680	AT5G37840	AT2G30750														AT4G17615	CBL1
AT4G16820	AT5G11140	AT2G39030	AT1G08630														AT4G14410	BHLH104
AT5G64870	AT1G56242	AT1G05675	AT1G15520														AT3G16770	EBP
AT1G17420	AT1G56060	AT5G39580	AT2G17740														AT4G37850	BHLH025
AT4G28420	AT4G18195	AT2G31345	AT1G22810														AT3G45640	MPK3
AT5G39580	AT1G22810	AT2G30750	AT2G23260
AT5G36925	AT4G21920	AT2G02010	AT5G43650
AT2G24600	AT3G12910	AT1G71520	AT1G30135
AT1G36600	AT1G51913	AT4G31970	AT1G05675
AT1G14540	AT5G06870	AT5G50790	AT1G56240
AT4G23215	AT5G47850	AT5G24110	AT1G17420
AT4G00970	AT1G26380	AT1G19670	AT3G49110
AT4G22030	AT1G14540	AT1G26240	AT2G03250
AT4G22710	AT4G23030	AT2G29150	AT5G36970
AT2G43620	AT5G39580	AT5G44990	AT2G15042
AT2G32200	AT4G16820	AT1G26410	AT1G26380
AT1G51913	AT2G44070	AT4G23280	AT2G41280
AT4G14368	AT5G37840	AT3G01500	AT1G64160
AT5G52670	AT5G37490	AT1G56240	AT3G03670
AT3G02840	AT2G23270	AT2G24750	AT5G39580
AT5G54720	AT2G25470	AT2G19330	AT1G74140
AT4G11521	AT2G22880	AT2G39400	AT1G56250
AT5G54710	AT1G71520	AT3G46190	AT1G67980
AT5G52700	AT5G22520	AT2G01560	AT5G58840
AT3G01830	AT4G23280	AT4G18195	AT2G02010
AT5G05300	AT2G46255	AT2G02340	AT2G15780
AT1G53080	AT5G36925	AT3G48630	AT1G51915
AT2G26610	AT2G40180	AT1G59865	AT1G69930
AT4G01250	AT3G23240	AT4G21380	AT4G11070
AT2G44840	AT2G39400	AT1G69930	AT1G24145
AT1G67270	AT5G56960	AT1G09080	AT2G47190
AT1G26380	AT4G11890	AT5G05300	AT4G37290
AT2G24750	AT1G51920	AT1G67980	AT5G57510
AT2G31345	AT3G16530	AT1G02940	AT5G44990
AT3G13433	AT3G04210	AT1G14540	AT1G75830
AT3G53770	AT5G59190	AT5G43650	AT2G15040
AT1G21120	AT4G22710	AT1G51920	AT2G29460
AT4G11000	AT2G19190	AT4G31950	AT5G44420
AT1G71520	AT1G26410	AT1G21120	AT1G02940
AT5G57220	AT2G44578	AT2G03290	AT2G31345
AT2G02340	AT1G21120	AT2G18420	AT1G13490
AT1G30780	AT1G07160	AT3G44860	AT1G56060
AT3G17690	AT2G37430	AT5G37490	AT1G02930
AT2G45760	AT1G07135	AT4G23215	AT1G59950
AT1G13550	AT5G57220	AT4G30064	AT4G23030
AT1G36620	AT5G52750	AT2G19190	AT1G32350
AT4G30064	AT4G14450	AT4G11521	AT1G51020
AT4G14365	AT1G53080	AT3G16150	AT4G21920
AT1G24145	AT3G23250	AT4G13090	AT2G04040
AT5G52750	AT1G65390	AT1G80590	AT1G51913
AT1G13490	AT5G24180	AT5G05340	AT3G23230
AT1G72520	AT5G01540	AT4G11890	AT1G80160
AT2G40740	AT5G54720	AT1G02930	AT5G66780
AT3G28580	AT1G17420	AT3G02840	AT4G08380
AT2G25470	AT5G44990	AT1G36600	AT3G16530
AT2G22880	AT1G75830	AT2G15780	AT2G29930
AT4G15975	AT3G18250	AT5G22910	AT5G22520
AT5G11140	AT1G13480	AT1G56250	AT3G19920
AT5G64905	AT1G18570	AT5G19880	AT2G39400
AT4G18205	AT4G15975	AT4G23030	AT3G48580
AT1G69930	AT1G54870	AT3G18250	AT4G21380
AT5G39670	AT4G23220	AT1G24147	AT1G66090
AT5G22530	AT1G15520	AT2G15042	AT1G66700
AT1G07135	AT1G05680	AT1G15520	AT1G67270
AT1G51820	AT4G11521	AT1G06225	AT4G11642
AT3G54150	AT1G33600	AT5G56960	AT5G56960
AT4G15236	AT5G54710	AT1G12940	AT1G47510
AT5G52760	AT1G80840	AT4G37290	AT4G16690
AT5G40180	AT3G47380	AT2G04040	AT2G44578
AT4G23220	AT4G24600	AT5G57220	AT3G19615
AT1G09930	AT1G53625	AT3G49110	AT2G43620
AT4G23180	AT4G30064	AT2G22880	AT3G14710
AT1G53625	AT5G06860	AT2G03250	AT3G16150
AT1G66090	AT5G64905	AT4G08380	AT5G22545
AT5G37490	AT1G06225	AT1G69490	AT1G21400
AT5G11210	AT2G41100	AT5G11140	AT4G13090
AT5G18470	AT1G24145	AT2G44070	AT1G57630
AT2G41100	AT5G65600	AT3G16530	AT4G08780
AT1G72910	AT3G49110	AT5G24550	AT1G44010
AT4G23170	AT5G40180	AT2G40180	AT5G53680
AT3G04210	AT4G10520	AT1G75830	AT3G13270
AT1G19380	AT4G21380	AT3G17400	AT1G57650
AT5G28610	AT2G40740	AT1G30135	AT4G11170
AT1G18570	AT1G13550	AT3G23240	AT5G57220
AT3G14225	AT3G23230	AT5G25180	AT3G12910
AT1G47370	AT5G38200	AT5G54720	AT1G26410
AT4G37290	AT1G30135	AT3G19615	AT1G79680
AT5G01540	AT2G28630	AT1G56060	AT4G25580
AT2G43000	AT4G11000	AT1G04370	AT4G37060
AT1G21130	AT5G52760	AT1G24145	AT1G55020
AT1G03495	AT3G54150	AT2G29460	AT5G50790
AT2G29100	AT1G04370	AT1G64160	AT5G24540
AT1G56242	AT4G00970	AT3G03670	AT1G17600
AT2G39400	AT5G19880	AT5G40590	AT1G03790
AT5G58680	AT2G36690	AT1G44010	AT4G18195
AT1G13480	AT5G22910	AT4G10530	AT4G16820
AT4G30430	AT5G47220	AT2G25470	AT1G02920
AT4G03460	AT4G26260	AT2G41280	AT1G14540
AT4G13095	AT1G51820	AT5G36925	AT2G38240
AT4G23030	AT5G48430	AT1G58225	AT1G09080
AT4G18197	AT5G40590	AT5G55460	AT3G30393
AT4G11890	AT3G28580	AT2G33160	AT3G04210
AT5G66640	AT1G64160	AT1G68630	AT1G69490
AT2G46400	AT3G15500	AT2G40740	AT2G43920
AT4G37370	AT4G23810	AT2G33130	AT2G24750
AT1G55450	AT5G57510	AT5G54710	AT4G11890
AT1G33600	AT2G37810	AT5G46295	AT1G52890
AT1G16150	AT3G23120	AT1G74140	AT5G67310
AT3G15518	AT2G25735	AT1G21400	AT5G25250
AT1G80840	AT3G01830	AT4G26950	AT2G43000
AT2G40180	AT3G29000	AT1G57650	AT5G39110
AT5G52680	AT2G30750	AT2G37810	AT4G26950
AT5G47850	AT3G19615	AT2G33780	AT5G24550
AT1G66780	AT4G23250	AT2G43000	AT4G15530
AT5G65600	AT4G22470	AT4G13095	AT1G71140
AT5G28630	AT4G23230	AT4G23220	AT1G63560
AT3G29000	AT3G20395	AT4G00970	AT3G60140
AT4G11470	AT3G15518	AT5G42830	AT1G03495
AT5G65130	AT3G16150	AT1G17420	AT2G23270
AT5G44990	AT3G01500	AT4G14450	AT1G18350
AT4G22105	AT1G27730	AT1G02920	AT3G23240
AT4G23250	AT4G15480	AT4G24600	AT2G22880
AT5G19240	AT2G43000	AT1G79680	AT3G29970
AT5G56960	AT5G28610	AT4G10520	AT4G23320
AT1G57990	AT1G72520	AT4G21920	AT5G05530
AT2G17040	AT4G10530	AT5G25250	AT3G57460
AT2G19190	AT2G29470	AT5G64905	AT3G02840
AT1G28600	AT5G52670	AT2G41100	AT4G19370
AT5G25250	AT5G18470	AT3G23120	AT3G54150
AT3G23230	AT2G04495	AT2G23270	AT5G19880
AT5G10380	AT5G40990	AT3G29190	AT3G18250
AT4G15480	AT3G13433	AT1G63560	AT2G36800
AT1G67856	AT2G24600	AT3G49620	AT3G03240
AT4G34400	AT3G16120	AT1G48980	AT4G24600
AT5G48540	AT4G35180	AT4G15530	AT1G28190
AT1G58300	AT1G26420	AT2G44578	AT5G22910
AT4G28085	AT1G15330	AT1G13480	AT2G26020
AT5G52710	AT3G23550	AT3G24510	AT3G05370
AT1G57650	AT5G57190	AT1G72520	AT5G05300
AT1G19020	AT1G35710	AT2G29470	AT3G14620
AT1G78410	AT1G75490	AT2G38870	AT1G72520
AT5G46330	AT1G08630	AT5G06860	AT2G18420
AT2G36690	AT4G14365	AT5G39110	AT2G33130
AT1G70130	AT2G41280	AT4G26260	AT3G21500
AT2G17740	AT3G15440	AT5G47380	AT1G21230
AT1G31290	AT4G33050	AT1G33600	AT5G38200
AT5G55090	AT3G05370	AT1G18570	AT2G30670
AT4G10520	AT3G46190	AT1G58561	AT4G14450
AT5G41750	AT3G59080	AT3G54150	AT3G60420
AT3G44860	AT2G04040	AT1G22810	AT4G37220
AT3G47380	AT5G39100	AT5G39100	AT5G65600
AT3G50930	AT5G03390	AT4G35770	AT4G10530
AT4G23280	AT1G02930	AT5G61890	AT4G23280
AT5G20230	AT4G22690	AT1G17600	AT3G48850
AT3G23120	AT1G21130	AT1G66700	AT1G07135
AT2G37810	AT1G25400	AT5G40990	AT1G23730
AT4G33050	AT5G25260	AT1G53625	AT5G67080
AT5G52690	AT2G21900	AT2G30670	AT1G68450
AT2G03540	AT2G26560	AT4G19800	AT1G10070
AT4G23550	AT1G21326	AT1G26420	AT1G61800
AT1G58420	AT1G73500	AT3G20395	AT4G10520
AT2G32020	AT4G18170	AT5G25970	AT2G36970
AT1G07160	AT1G67980	AT3G23230	AT4G28460
AT5G64890	AT4G18205	AT5G65600	AT4G19750
AT4G14450	AT1G19380	AT5G52670	AT1G59865
AT1G73805	AT2G36440	AT4G18170	AT1G06225
AT2G18690	AT2G26530	AT1G80840	AT3G43200
AT2G17680	AT1G44010	AT1G21130	AT2G01560
AT4G22690	AT1G02620	AT5G38200	AT2G40740
AT5G09876	AT4G17490	AT3G21500	AT2G19190
AT1G16160	AT5G64750	AT3G53280	AT2G26530
AT1G26410	AT4G11170	AT4G16820	AT1G58561
AT5G22910	AT1G24140	AT1G02620	AT1G21120
AT4G23190	AT3G48640	AT5G05530	AT5G47220
AT1G33612	AT1G55450	AT5G01540	AT3G44840
AT5G45340	AT1G66920	AT5G47850	AT2G30660
AT4G12720	AT4G23170	AT3G57460	AT1G33600
AT4G02330	AT5G44582	AT3G14620	AT4G33710
AT5G44568	AT1G76650	AT2G24165	AT5G43570
AT3G23250	AT4G11470	AT5G64890	AT4G14226
AT3G63350	AT3G44260	AT4G14365	AT5G02900
AT2G23270	AT2G18420	AT5G67080	AT2G14560
AT2G39200	AT2G33130	AT3G11773	AT1G35630
AT4G35180	AT2G47550	AT4G22710	AT2G45760
AT1G14480	AT5G64890	AT5G22520	AT5G40990
AT1G21110	AT2G01560	AT1G56242	AT3G28930
AT1G72930	AT3G62950	AT5G64667	AT5G39120
AT1G80450	AT5G45090	AT1G18830	AT1G15125
AT1G26420	AT1G66600	AT3G04210	AT1G08860
AT3G21080	AT1G78830	AT2G38860	AT3G28770
AT4G22470	AT3G48650	AT5G45090	AT5G58680
AT1G65490	AT4G03460	AT5G16920	AT2G02930
AT2G44370	AT4G28350	AT1G36620	AT3G53160
AT3G22910	AT4G37780	AT1G13550	AT3G23250
AT1G61560	AT1G13490	AT5G44568	AT5G54710
AT5G40590	AT5G24640	AT3G15500	AT3G28580
AT2G03250	AT5G28630	AT1G59950	AT1G27730
AT4G40020	AT5G22530	AT1G03790	AT1G62420
AT5G51190	AT5G65130	AT3G23250	AT5G64905
AT4G21920	AT1G16150	AT5G57510	AT4G27300
AT3G16530	AT3G27690	AT4G13300	AT1G05880
AT4G21380	AT2G46495	AT4G08860	AT5G54720
AT1G36622	AT5G25250	AT3G60140	AT1G56242
AT1G09932	AT1G69490	AT3G15518	AT1G18570
AT4G20000	AT5G65690	AT5G65690	AT5G43490
AT3G59080	AT2G38470	AT5G25260	AT3G09405
AT5G57190	AT5G44580	AT5G36970	AT1G33030
AT3G55840	AT4G17500	AT1G35710	AT3G23550
AT3G21781	AT4G18197	AT4G18940	AT2G33160
AT5G03390	AT5G20230	AT1G21110	AT5G13080
AT3G56790	AT1G15040	AT1G10070	AT4G22710
AT4G23610	AT2G32020	AT1G18350	AT4G17490
AT3G44630	AT2G44370	AT3G62950	AT5G40590
AT1G36640	AT5G14700	AT2G28630	AT3G01970
AT5G44070	AT5G54490	AT4G03505	AT1G62760
AT3G52430	AT5G42830	AT4G08780	AT3G44300
AT3G17700	AT5G51190	AT1G15040	AT5G20230
AT5G35735	AT4G01250	AT1G52890	AT4G23215
AT2G29110	AT1G21110	AT5G47220	AT4G03153
AT1G02930	AT1G15125	AT1G15330	AT3G30768
AT2G26560	AT4G38560	AT5G20230	AT2G41100
AT5G48530	AT5G66020	AT5G52750	AT2G21900
AT4G39580	AT4G08860	AT5G22270	AT1G71520
AT4G08860	AT1G66090	AT3G23550	AT5G49690
AT2G20142	AT1G28190	AT4G23610	AT4G18250
AT1G18382	AT2G29100	AT1G63590	AT4G30064
AT1G69840	AT1G63560	AT1G47990	AT2G38870
AT1G79680	AT1G14260	AT2G26020	AT4G35770
AT4G36500	AT3G29190	AT4G11470	AT5G35777
AT5G48430	AT5G46330	AT4G18990	AT1G74080
AT3G10720	AT5G39670	AT5G03390	AT4G13420
AT5G40000	AT3G10720	AT3G48850	AT5G39630
AT1G67000	AT1G72920	AT1G55450	AT3G26180
AT5G52720	AT5G64870	AT1G28190	AT3G15500
AT1G72940	AT5G48540	AT4G23170	AT4G13300
AT1G63245	AT4G28085	AT4G39830	AT5G05730
AT2G44340	AT3G50480	AT3G53160	AT1G80840
AT3G56710	AT4G13090	AT1G07160	AT3G46680
AT4G20780	AT5G67080	AT3G47380	AT1G53625
AT5G66210	AT1G79680	AT5G40180	AT5G22270
AT5G60350	AT3G53280	AT1G15125	AT1G21130
AT4G38560	AT2G34000	AT4G33050	AT2G35730
AT1G50740	AT4G13300	AT4G11170	AT5G38900
AT2G34930	AT1G16160	AT1G75490	AT1G64660
AT4G20830	AT5G25920	AT2G02930	AT3G63380
AT1G72920	AT1G68450	AT3G05660	AT2G22121
AT5G44590	AT1G12030	AT3G09405	AT5G42830
AT3G18250	AT1G03495	AT3G46680	AT3G47340
AT1G72900	AT4G18250	AT2G29100	AT3G21781
AT4G18250	AT5G63160	AT5G05730	AT3G04000
AT5G14700	AT1G02920	AT5G66020	AT2G38860
AT1G65484	AT4G39830	AT1G80160	AT1G30030
AT5G44910	AT4G13095	AT4G21840	AT1G65790
AT2G25735	AT4G01700	AT5G48430	AT5G24600
AT2G46495	AT5G27420	AT4G23260	AT1G63590
AT4G17090	AT1G21230	AT1G22210	AT5G52670
AT5G01550	AT2G28680	AT1G23730	AT2G44070
AT1G11920	AT1G74650	AT1G64660	AT3G46090
AT2G27660	AT4G15236	AT2G47190	AT4G18940
AT2G35930	AT4G19800	AT5G28630	AT4G21680
AT1G07690	AT5G46295	AT2G30660	AT5G45090
AT5G64750	AT3G47340	AT4G37060	AT3G60270
AT2G26380	AT1G07690	AT4G19370	AT3G46190
AT5G01100	AT1G43675	AT5G64510	AT4G31960
AT2G37430	AT1G35210	AT1G33030	AT1G58602
AT4G10530	AT3G03670	AT4G23250	AT3G20395
AT3G54520	AT2G35930	AT1G25400	AT4G22690
AT2G20960	AT1G11185	AT3G48580	AT1G21890
AT2G41880	AT4G18940	AT1G30780	AT5G26920
AT5G03210	AT4G24570	AT4G11000	AT5G26130
AT4G29780	AT4G02330	AT1G21326	AT5G37490
AT1G65486	AT1G36640	AT3G21520	AT5G64890
AT5G43520	AT1G76600	AT3G15440	AT1G36622
AT4G24380	AT4G13500	AT4G31960	AT5G25260
AT4G26200	AT5G22250	AT1G68450	AT1G67481
AT2G20880	AT1G57990	AT1G43675	AT4G23220
AT5G46360	AT1G69890	AT4G28460	AT1G21326
AT1G32970	AT2G18690	AT1G32350	AT5G22530
AT1G16130	AT5G12340	AT2G18690	AT4G08860
AT4G15417	AT5G61890	AT2G25735	AT3G54625
AT3G56880	AT5G43520	AT3G30393	AT4G18990
AT5G56550	AT3G50450	AT2G38240	AT4G39580
AT5G46350	AT3G44860	AT5G44580	AT4G18170
AT1G30700	AT5G04340	AT4G38560	AT5G64750
AT4G36110	AT1G27020	AT5G05965	AT1G13480
AT1G75490	AT2G03540	AT2G37430	AT3G50310
AT5G06860	AT3G56710	AT2G44370	AT1G26420
AT4G38140	AT5G46350	AT3G60420	AT1G67810
AT2G46494	AT2G41230	AT4G17490	AT5G28630
AT5G64900	AT4G20000	AT1G58602	AT4G13395
AT4G39830	AT1G70700	AT5G58680	AT5G52750
AT1G01560	AT2G38870	AT1G14870	AT3G01960
AT4G03480	AT1G21400	AT1G22890	AT1G67160
AT3G21150	AT2G29460	AT1G21230	AT2G46750
AT1G78830	AT2G28270	AT1G25220	AT1G54950
AT5G44820	AT3G46280	AT5G64750	AT5G26340
AT2G41280	AT4G36500	AT5G11210	AT5G60350
AT4G14680	AT5G56550	AT1G66600	AT3G26830
AT1G67470	AT2G32030	AT4G18250	AT3G44830
AT4G18422	AT4G20780	AT2G26530	AT5G11140
AT5G44580	AT5G26920	AT3G48640	AT1G36640
AT3G55150	AT4G18950	AT4G21680	AT1G51920
AT1G63750	AT3G53820	AT4G28085	AT3G26230
AT4G17490	AT3G14225	AT3G47340	AT4G33050
AT4G22640	AT2G34180	AT3G48650	AT1G14870
AT1G05575	AT3G57460	AT5G13080	AT3G22910
AT2G27389	AT5G55090	AT1G67810	AT3G17400
AT1G68450	AT4G23610	AT4G22690	AT1G71695
AT4G01010	AT2G44840	AT1G36640	AT4G28085
AT5G66020	AT2G44080	AT1G21320	AT1G66600
AT1G15330	AT2G39200	AT5G65130	AT5G59390
AT3G06962	AT3G21520	AT3G28580	AT1G01560
AT1G74590	AT5G05530	AT1G01560	AT5G36925
AT3G52450	AT4G39580	AT1G76470	AT4G17500
AT1G17147	AT5G06865	AT5G24600	AT3G15356
AT2G44490	AT1G70130	AT2G46495	AT1G13520
AT2G47550	AT4G28703	AT1G57630	AT2G25890
AT4G34150	AT5G01732	AT3G26230	AT2G40180
AT2G04515	AT5G44690	AT5G37485	AT5G06860
AT5G06320	AT3G52450	AT1G70700	AT1G56130
AT2G34180	AT1G05575	AT5G14470	AT3G47480
AT4G08850	AT3G53160	AT2G31335	AT3G56500
AT4G21840	AT1G64065	AT3G13433	AT1G36620
AT1G02920	AT1G30370	AT2G36800	AT5G39610
AT2G23680	AT2G40000	AT3G50480	AT4G10830
AT3G19615	AT5G22270	AT5G17990	AT3G04420
AT4G39640	AT1G01560	AT5G52350	AT1G44130
AT5G02230	AT5G44585	AT5G26920	AT1G21320
AT3G07195	AT5G20250	AT2G21900	AT1G20120
AT4G39360	AT4G23180	AT2G23260	AT2G29100
AT4G30210	AT3G24400	AT4G25580	AT5G39100
AT1G15640	AT1G53980	AT4G39580	AT1G13550
AT5G57510	AT2G24130	AT1G78830	AT2G14990
AT1G30757	AT1G61560	AT4G15975	AT5G43580
AT1G51700	AT5G35735	AT1G66090	AT2G03850
AT1G79245	AT3G14620	AT2G18970	AT1G64065
AT5G61560	AT3G57700	AT1G63570	AT5G57123
AT4G19925	AT5G19240	AT1G07135	AT5G24210
AT5G13190	AT1G30700	AT4G23140	AT2G05540
AT1G13210	AT2G26380	AT4G11393	AT2G28630
AT3G52400	AT5G22300	AT5G60900	AT1G77210
AT3G26910	AT3G09405	AT3G10720	AT2G11290
AT1G56510	AT4G14400	AT5G22530	AT3G29190
AT3G57700	AT4G25110	AT4G22470	AT5G07430
AT1G27770	AT1G32928	AT3G59080	AT2G43570
AT1G51620	AT5G10380	AT4G01700	AT2G15760
AT2G35710	AT5G25970	AT3G05370	AT1G25220
AT3G04220	AT2G27389	AT3G25010	AT2G41230
AT3G50140	AT1G19020	AT1G19380	AT5G64667
AT3G07250	AT4G18340	AT1G36622	AT1G76520
AT3G19010	AT1G23840	AT3G63380	AT5G24110
AT4G38550	AT3G02240	AT1G27730	AT5G04340
AT3G48790	AT1G22110	AT3G01970	AT4G13310
AT3G50480	AT1G72416	AT3G08970	AT1G72920
AT4G28703	AT1G53633	AT5G39120	AT3G46080
AT1G32960	AT2G35710	AT1G55020	AT5G10945
AT3G07600	AT3G15356	AT2G26380	AT5G11210
AT5G15130	AT1G14870	AT2G34180	AT1G22890
AT1G29500	AT1G72060	AT1G64400	AT2G31945
AT5G45090	AT4G20830	AT5G35777	AT1G35210
AT4G14370	AT3G55980	AT1G74650	AT1G60730
AT1G59740	AT5G08350	AT4G18950	AT1G07690
AT1G59870	AT2G29110	AT1G25275	AT5G61890
AT1G02400	AT5G47230	AT1G47510	AT5G52720
AT2G26530	AT1G33840	AT1G62420	AT4G01010
AT4G15233	AT5G60270	AT2G41230	AT3G01990
AT1G08930	AT1G49000	AT4G27300	AT2G30140
AT1G28190	AT4G27300	AT3G26830	AT1G19020
AT3G54420	AT2G04515	AT1G61560	AT2G25735
AT2G32030	AT5G23510	AT3G15356	AT2G37430
AT1G68690	AT4G37370	AT5G53990	AT1G29290
AT5G38990	AT2G17040	AT1G67160	AT4G00970
AT3G01500	AT2G25410	AT4G17500	AT1G09932
AT1G61360	AT5G52680	AT4G28350	AT2G14440
AT1G49000	AT5G44568	AT1G19020	AT1G75490
AT5G25930	AT3G11840	AT4G23810	AT4G11470
AT1G24140	AT1G67810	AT5G38900	AT5G17990
AT5G38200	AT3G21781	AT5G52760	AT4G24350
AT2G32140	AT2G15050	AT1G13520	AT4G17030
AT1G25400	AT1G58420	AT1G24140	AT1G15040
AT2G39650	AT4G06746	AT1G67070	AT5G41750
AT2G19210	AT1G30757	AT5G18470	AT5G04310
AT1G14040	AT5G46360	AT4G23180	AT3G15440
AT4G31800	AT1G72360	AT5G06865	AT5G16330
AT5G59570	AT2G26695	AT3G14225	AT1G32960
AT1G72416	AT2G17880	AT4G26255	AT5G48430
AT1G69900	AT5G62150	AT1G52810	AT5G13220
AT1G28380	AT1G13110	AT2G43570	AT5G47850
AT1G09860	AT3G02800	AT5G35735	AT3G21520
AT3G14620	AT1G33612	AT5G48540	AT5G54810
AT5G11920	AT5G60350	AT3G01990	AT1G72900
AT1G67980	AT3G53770	AT1G14260	AT1G18830
AT2G31980	AT5G08790	AT2G46750	AT4G13095
AT4G24310	AT4G23260	AT3G50160	AT1G70700
AT4G18950	AT3G10930	AT3G24400	AT5G22555
AT3G08720	AT1G25275	AT5G04310	AT4G06746
AT4G33020	AT3G17690	AT4G17030	AT2G28680
AT1G61340	AT1G02440	AT5G26170	AT5G52680
AT3G44260	AT4G40020	AT2G38470	AT1G33850
AT1G14260	AT5G01560	AT5G13220	AT3G21720
AT5G10410	AT1G29670	AT5G04340	AT3G02800
AT5G23510	AT4G11370	AT5G56550	AT4G22545
AT4G23810	AT1G78410	AT2G35730	AT3G54640
AT2G28210	AT2G18210	AT2G17040	AT5G35735
AT3G26500	AT5G44590	AT1G63180	AT2G27389
AT3G53280	AT3G15340	AT5G44590	AT5G53990
AT1G30755	AT1G64400	AT1G58300	AT5G62150
AT2G26975	AT2G24850	AT4G36850	AT5G43640
AT5G67340	AT4G32950	AT1G65486	AT5G37485
AT2G17660	AT5G41750	AT2G31945	AT3G21780
AT1G22890	AT2G28850	AT4G40020	AT5G38940
AT2G31865	AT1G19770	AT4G37780	AT1G79160
AT1G53440	AT4G15417	AT1G16150	AT5G19890
AT4G23515	AT1G32920	AT2G23910	AT1G70920
AT5G12340	AT3G50460	AT5G39630	AT3G11773
AT2G38210	AT5G54165	AT4G36410	AT1G10060
AT2G28400	AT5G61600	AT3G21780	AT5G65690
AT5G22690	AT5G11210	AT1G72930	AT4G16000
AT2G23320	AT1G57630	AT1G64065	AT5G13750
AT4G19520	AT1G33590	AT1G49030	AT3G48790
AT5G14740	AT2G15760	AT1G29290	AT5G13330
AT4G04570	AT3G48390	AT1G60730	AT1G53990
AT2G47190	AT4G13395	AT3G44840	AT3G59080
AT2G23770	AT1G76410	AT2G29930	AT5G39490
AT1G53620	AT4G24230	AT4G20000	AT3G15518
AT3G11820	AT5G16170	AT1G65500	AT5G39670
AT1G35210	AT5G14470	AT3G48790	AT5G44590
AT5G26920	AT2G23170	AT3G06850	AT1G76410
AT1G44020	AT1G28600	AT1G51620	AT1G79360
AT1G13530	AT4G19925	AT1G72060	AT4G37520
AT3G09830	AT2G19800	AT3G02240	AT3G53600
AT1G63860	AT3G55840	AT3G54625	AT1G72450
AT1G27020	AT3G63350	AT5G42530	AT4G11280
AT5G54490	AT2G28210	AT3G54640	AT1G55510
AT1G11310	AT5G38990	AT2G47550	AT1G53970
AT3G21520	AT1G02640	AT2G24850	AT2G38470
AT2G04040	AT5G13220	AT5G23510	AT4G08770
AT3G13100	AT1G21320	AT2G04495	AT2G42360
AT1G19770	AT4G35770	AT1G16160	AT4G26120
AT5G15870	AT5G22920	AT4G03460	AT5G17860
AT4G31550	AT5G52710	AT1G53980	AT5G48400
AT1G64065	AT2G03250	AT3G48390	AT5G66640
AT3G11402	AT4G03510	AT2G36970	AT1G58420
AT1G51800	AT4G24110	AT2G36690	AT2G46495
AT5G16170	AT1G17345	AT1G29670	AT4G40020
AT1G09950	AT1G68840	AT5G49690	AT3G14770
AT4G13500	AT1G02360	AT2G24130	AT4G18950
AT4G28350	AT3G54420	AT3G28930	AT1G25400
AT1G02360	AT1G13530	AT2G24600	AT1G73805
AT2G26150	AT2G47190	AT4G35180	AT1G09930
AT5G10695	AT4G14680	AT5G64120	AT5G42530
AT1G27730	AT1G30720	AT4G26120	AT2G46400
AT4G11850	AT5G57560	AT3G23010	AT1G04370
AT3G48640	AT5G66640	AT3G16120	AT1G24140
AT1G05680	AT3G46680	AT2G29110	AT2G25440
AT5G40540	AT1G10070	AT1G74190	AT5G48540
AT1G63590	AT1G67470	AT5G18600	AT5G40180
AT2G17880	AT2G15080	AT1G19250	AT4G21840
AT5G42830	AT4G33020	AT4G28160	AT2G33750
AT3G13432	AT3G59060	AT1G58420	AT1G02620
AT4G30280	AT5G16330	AT2G14160	AT1G03580
AT3G45960	AT4G36410	AT3G56500	AT3G50980
AT5G16330	AT5G37485	AT1G28600	AT1G21110
AT5G44582	AT5G59730	AT5G27420	AT2G15880
AT5G05965	AT5G14740	AT1G11300	AT1G67000
AT2G25460	AT2G25460	AT2G27389	AT2G24180
AT4G16960	AT1G13540	AT4G25110	AT2G04495
AT1G66700	AT1G72900	AT2G28680	AT1G67070
AT1G76700	AT2G40340	AT1G76600	AT1G15415
AT3G50770	AT2G31945	AT5G44565	AT4G23610
AT3G21780	AT1G33610	AT1G64010	AT5G59190
AT1G13520	AT1G73830	AT5G43640	AT1G28480
AT1G16110	AT4G26200	AT4G04570	AT3G62410
AT4G23570	AT2G38230	AT3G53590	AT3G62950
AT1G21230	AT1G63860	AT1G79360	AT5G52350
AT5G17960	AT3G26500	AT5G20250	AT2G28400
AT5G60270	AT1G63180	AT5G52720	AT1G15540
AT1G67810	AT2G19810	AT1G72900	AT2G22860
AT1G22110	AT3G53960	AT2G35390	AT5G25970
AT5G17350	AT4G36850	AT5G25920	AT2G34930
AT1G75360	AT3G50160	AT3G02800	AT2G18690
AT2G38470	AT4G23190	AT1G16910	AT3G13433
AT5G37485	AT2G02990	AT3G45060	AT4G23260
AT4G01700	AT4G04700	AT1G56130	AT4G14680
AT1G23710	AT1G72450	AT4G23700	AT4G14368
AT4G03510	AT1G16110	AT4G20830	AT3G54040
AT1G33610	AT4G21680	AT1G71890	AT2G26380
AT2G46430	AT1G61340	AT2G44780	AT3G28360
AT2G47140	AT2G20960	AT1G71140	AT5G10625
AT1G76600	AT5G41080	AT5G26340	AT1G43675
AT2G44380	AT4G23130	AT1G79960	AT1G74360
AT5G01560	AT5G24600	AT1G65390	AT1G49570
AT1G33590	AT1G65490	AT5G57820	AT1G28600
AT1G13540	AT1G30730	AT5G06870	AT3G47250
AT1G74360	AT1G47990	AT1G51820	AT5G07010
AT2G30750	AT1G63590	AT3G30768	AT1G73500
AT5G62150	AT3G15450	AT5G28610	AT1G73260
AT3G11080	AT1G72940	AT1G32960	AT2G15490
AT5G38540	AT1G22900	AT4G37220	AT1G78830
AT5G59490	AT1G33790	AT2G28270	AT5G12340
AT2G41010	AT1G26240	AT3G01830	AT3G14700
AT1G66880	AT3G59900	AT4G20780	AT3G50480
AT5G05190	AT4G29050	AT1G74590	AT3G45638
AT1G19180	AT3G19010	AT5G08141	AT1G76600
AT4G25190	AT2G02930	AT5G22555	AT5G28610
AT1G02440	AT3G11773	AT5G39610	AT5G25920
AT4G24160	AT4G23570	AT4G15480	AT1G20925
AT2G26390	AT5G48530	AT1G73500	AT5G14470
AT4G18170	AT5G61560	AT5G22250	AT5G23510
AT1G53980	AT4G21870	AT5G43570	AT1G76650
AT3G51920	AT3G19930	AT1G05010	AT3G52540
AT1G75000	AT4G37390	AT4G11480	AT2G04400
AT3G11840	AT1G13520	AT1G66780	AT2G43510
AT2G42060	AT3G06850	AT2G42060	AT1G55450
AT1G71400	AT3G50470	AT2G35930	AT1G06570
AT2G41730	AT1G49030	AT1G47890	AT1G21520
AT5G65690	AT1G23730	AT2G17880	AT3G29240
AT4G27300	AT1G74360	AT4G29050	AT5G67340
AT2G01180	AT2G24160	AT4G22640	AT2G24130
AT3G50060	AT4G26288	AT1G74080	AT5G44568
AT1G53700	AT3G48360	AT5G66640	AT1G13110
AT4G25110	AT4G15530	AT4G01010	AT1G72940
AT5G27420	AT1G51810	AT1G76410	AT3G29000
AT3G03020	AT1G51800	AT2G04400	AT1G59700
AT4G24340	AT5G05965	AT5G44585	AT5G18470
AT4G04700	AT5G49700	AT3G53600	AT2G35950
AT3G62150	AT2G02580	AT2G22860	AT1G74590
AT3G50190	AT4G28460	AT5G47610	AT1G61560
AT4G26260	AT3G53200	AT2G21040	AT5G05965
AT1G61370	AT1G72930	AT4G06746	AT2G18970
AT5G45070	AT3G43850	AT4G02330	AT4G21445
AT1G69523	AT4G15700	AT1G21528	AT5G39050
AT1G43675	AT1G05300	AT1G03495	AT2G15220
AT1G43910	AT1G80380	AT1G69890	AT1G25275
AT1G14870	AT3G53720	AT4G08770	AT4G38340
AT1G76640	AT1G51620	AT3G29240	AT4G14365
AT1G02450	AT1G65486	AT4G24230	AT2G22990
AT4G25350	AT5G49790	AT1G24148	AT5G42380
AT4G28110	AT1G17380	AT1G72920	AT4G36850
AT1G66160	AT5G06080	AT4G37370	AT1G54100
AT1G49030	AT5G59570	AT1G21890	AT4G26260
AT1G29690	AT5G44575	AT4G31500	AT4G15975
AT2G40000	AT4G36052	AT1G05680	AT5G22540
AT1G18300	AT1G20520	AT2G25460	AT4G12290
AT3G15340	AT5G23350	AT3G46260	AT1G78410
AT3G57530	AT5G66650	AT2G28570	AT3G02240
AT4G37780	AT3G20360	AT4G18340	AT4G28350
AT4G35480	AT3G55150	AT2G23680	AT5G10520
AT3G24500	AT2G42060	AT5G64110	AT4G15120
AT3G13950	AT5G48175	AT3G60290	AT4G02520
AT5G44585	AT1G52200	AT5G12340	AT1G07620
AT2G03530	AT4G38550	AT1G30700	AT1G26250
AT4G36880	AT5G13080	AT3G59060	AT5G64120
AT3G09010	AT1G30755	AT2G05540	AT1G19610
AT2G22500	AT5G13790	AT3G45730	AT1G72540
AT4G23130	AT2G15880	AT4G34380	AT5G60760
AT3G47090	AT1G08930	AT5G55090	AT2G28570
AT3G57640	AT1G62420	AT5G59190	AT5G06870
AT2G39380	AT5G52720	AT1G03580	AT2G35710
AT1G02810	AT5G64660	AT3G30766	AT3G21790
AT3G17110	AT3G52561	AT3G53720	AT4G35180
AT5G02290	AT5G04310	AT3G30775	AT5G27420
AT5G57560	AT3G59010	AT5G02900	AT3G14225
AT2G13790	AT4G11360	AT5G67340	AT5G18600
AT1G25220	AT5G06740	AT1G55510	AT1G72930
AT1G62300	AT5G49690	AT1G65484	AT1G11362
AT3G12580	AT5G02020	AT4G23190	AT1G55850
AT4G23270	AT1G03580	AT4G01250	AT3G30764
AT3G45970	AT3G16360	AT3G46280	AT3G25760
AT5G06740	AT4G35070	AT3G54040	AT5G59080
AT3G48650	AT4G08850	AT5G08350	AT1G64020
AT5G63350	AT3G15630	AT3G29000	AT5G53970
AT1G18390	AT4G27280	AT2G43920	AT1G50732
AT2G33580	AT4G23550	AT4G26200	AT4G29050
AT4G22980	AT2G23680	AT2G35710	AT5G44565
AT5G25260	AT4G38340	AT2G22121	AT5G64190
AT2G38870	AT2G21040	AT2G32020	AT1G10155
AT1G69490	AT3G07250	AT2G42360	AT4G23250
AT4G11360	AT2G41090	AT5G39670	AT3G06850
AT4G02200	AT1G29290	AT1G65690	AT5G19230
AT5G22250	AT1G09932	AT3G14770	AT4G19760
AT1G30730	AT3G50140	AT3G44870	AT1G51620
AT1G57630	AT5G15130	AT1G76650	AT3G23120
AT1G20510	AT3G18690	AT3G50310	AT1G11300
AT1G16230	AT4G22640	AT2G02580	AT1G18970
AT2G21900	AT5G16370	AT1G49000	AT1G47890
AT3G01080	AT1G67070	AT5G07010	AT5G46770
AT4G19920	AT1G22890	AT4G39940	AT3G48450
AT2G20562	AT5G28770	AT4G18205	AT3G02150
AT3G52748	AT2G27660	AT5G13730	AT3G44260
AT1G24150	AT1G57650	AT5G63160	AT5G15850
AT5G48175	AT1G64660	AT2G15760	AT3G56710
AT2G01300	AT1G66780	AT5G49790	AT2G23830
AT1G73165	AT5G45080	AT1G67470	AT1G05010
AT2G44390	AT4G11393	AT4G13310	AT1G53620
AT3G62950	AT5G64110	AT1G79160	AT3G26165
AT4G20730	AT5G59270	AT3G21720	AT1G54300
AT1G74650	AT3G50270	AT5G16370	AT5G22250
AT5G22540	AT1G19530	AT1G21520	AT4G36500
AT3G50950	AT1G73805	AT1G19610	AT2G35390
AT5G48380	AT3G07600	AT4G36052	AT5G52050
AT1G21100	AT3G30775	AT3G57700	AT2G23680
AT3G02800	AT1G70581	AT2G46494	AT2G03540
AT3G55980	AT3G57640	AT5G54490	AT4G36410
AT1G77390	AT3G54625	AT4G15100	AT1G19180
AT2G28270	AT5G59080	AT5G54810	AT4G11650
AT3G45640	AT3G43430	AT2G30140	AT5G03390
AT3G50470	AT3G07195	AT3G09520	AT2G15080
AT2G41090	AT4G08360	AT5G62150	AT5G44065
AT5G43890	AT1G65484	AT5G57190	AT5G27760
AT4G16940	AT1G36622	AT5G07440	AT1G68390
AT3G26980	AT2G28710	AT5G19240	AT1G72060
AT1G51810	AT1G61360	AT1G11362	AT2G16380
AT4G22620	AT1G28370	AT5G14700	AT2G29340
AT1G30370	AT5G56840	AT5G59680	AT4G36820
AT5G66070	AT1G10340	AT1G74100	AT5G49700
AT5G53130	AT4G37610	AT1G08930	AT5G18636
AT4G20860	AT2G15780	AT5G07390	AT4G04570
AT5G57123	AT1G69840	AT4G36500	AT1G26390
AT5G41550	AT5G44070	AT1G74360	AT1G28040
AT2G42360	AT4G13310	AT4G15120	AT3G61190
AT5G47910	AT1G74590	AT2G40000	AT3G46260
AT2G29120	AT2G38210	AT4G14040	AT5G38930
AT3G21630	AT2G14160	AT5G59080	AT1G64010
AT2G39210	AT1G66880	AT3G12920	AT1G68620
AT1G69150	AT3G17700	AT1G78410	AT1G74650
AT2G22300	AT3G13950	AT4G21445	AT5G44690
AT3G53160	AT4G19370	AT1G23840	AT1G51890
AT1G52240	AT3G62150	AT2G04515	AT5G39150
AT4G36030	AT3G13430	AT2G29940	AT4G16260
AT2G47060	AT3G45730	AT1G65490	AT2G25460
AT1G56140	AT1G66160	AT2G36440	AT1G63180
AT2G17705	AT4G03480	AT1G32928	AT4G39940
AT4G18430	AT3G26910	AT4G01870	AT1G47990
AT1G09940	AT5G44910	AT1G53990	AT5G65980
AT5G25450	AT1G10990	AT3G04420	AT1G11185
AT5G39000	AT5G62360	AT2G37830	AT3G22160
AT3G20520	AT4G31800	AT4G35070	AT3G01420
AT1G03370	AT2G41730	AT5G57760	AT4G01870
AT4G11280	AT2G42360	AT1G21250	AT2G43120
AT3G57330	AT1G06160	AT1G13110	AT1G19530
AT4G37610	AT5G39610	AT3G15340	AT4G39670
AT5G46470	AT4G26120	AT5G48530	AT3G53200
AT2G33710	AT2G16060	AT1G72360	AT5G44870
AT3G13650	AT1G23710	AT2G24180	AT1G30370
AT1G63530	AT4G39360	AT2G44080	AT1G06160
AT1G69430	AT3G23880	AT3G19010	AT3G55470
AT5G39020	AT4G11480	AT1G30730	AT3G52340
AT4G28140	AT1G78450	AT1G10060	AT3G48650
AT3G55090	AT3G01290	AT5G19230	AT1G74100
AT3G15440	AT2G31230	AT1G80380	AT4G23700
AT4G26120	AT3G29240	AT3G53200	AT5G06740
AT5G09800	AT4G12720	AT5G43520	AT5G14180
AT4G30270	AT4G34380	AT1G70920	AT3G56350
AT2G26190	AT5G20710	AT1G51890	AT4G39830
AT3G17410	AT2G46750	AT1G05880	AT2G19330
AT4G17615	AT1G59870	AT4G36820	AT2G31865
AT3G57740	AT1G56470	AT3G27950	AT3G62150
AT1G25390	AT1G16390	AT2G44790	AT1G08080
AT3G13430	AT1G53620	AT1G66040	AT1G67470
AT1G67520	AT3G22060	AT1G11185	AT5G64810
AT3G25610	AT4G21840	AT2G03540	AT4G15280
AT5G12880	AT1G51700	AT4G38340	AT4G20780
AT3G09405	AT1G47890	AT5G38940	AT4G15310
AT3G49570	AT1G11260	AT3G50980	AT5G64110
AT3G26840	AT2G44380	AT1G07900	AT5G39180
AT5G64810	AT3G27950	AT4G11370	AT3G44860
AT5G45110	AT3G22160	AT1G72940	AT2G20150
AT1G61380	AT1G19180	AT3G52450	AT5G52760
AT1G30420	AT5G11920	AT2G14990	AT5G60900
AT5G59730	AT1G17147	AT5G43580	AT4G02380
AT4G09130	AT3G23010	AT2G34000	AT4G10260
AT4G02380	AT3G49790	AT5G22545	AT3G32925
AT3G13080	AT1G58602	AT5G19890	AT1G66040
AT4G39890	AT2G28570	AT3G04000	AT2G44370
AT1G07000	AT5G61590	AT4G33020	AT4G20830
AT1G56300	AT5G01100	AT1G61420	AT1G72360
AT1G22280	AT3G26165	AT4G15236	AT1G65690
AT5G47220	AT2G23320	AT1G08080	AT3G22890
AT3G57450	AT5G26170	AT5G46350	AT4G24040
AT1G53990	AT1G11920	AT3G53820	AT3G30763
AT3G45440	AT3G60290	AT1G72450	AT4G11290
AT1G73080	AT4G11280	AT1G22900	AT4G39675
AT4G29050	AT1G63360	AT5G07150	AT1G21528
AT5G41100	AT5G26340	AT1G73805	AT1G55920
AT3G25900	AT1G14040	AT2G28210	AT3G10815
AT1G76070	AT2G44490	AT4G15310	AT5G44562
AT5G48657	AT3G45290	AT1G19530	AT5G05600
AT3G45330	AT2G46400	AT1G13540	AT4G31500
AT5G44870	AT5G44820	AT1G02360	AT3G47800
AT3G04640	AT1G16130	AT5G44820	AT5G28646
AT2G30250	AT1G18382	AT4G22530	AT3G22961
AT4G01750	AT3G42180	AT3G26500	AT3G50160
AT5G40170	AT3G15760	AT1G70130	AT1G69890
AT5G13200	AT2G18970	AT2G15880	AT1G77380
AT1G09070	AT2G23910	AT3G62410	AT3G49130
AT2G29720	AT1G77210	AT2G27505	AT3G04720
AT1G68240	AT3G54530	AT3G44300	AT1G05575
AT1G14200	AT1G11080	AT5G10380	AT5G49790
AT2G31880	AT5G41300	AT3G22961	AT5G13370
AT4G16860	AT1G80440	AT2G34930	AT5G18633
AT5G36002	AT4G27980	AT1G64020	AT4G18205
AT3G50150	AT1G71400	AT4G18197	AT2G40000
AT3G25600	AT1G79360	AT5G60270	AT5G01540
AT4G26400	AT2G26190	AT1G08050	AT3G07195
AT5G52830	AT3G52840	AT2G25410	AT2G44790
AT3G50160	AT2G39210	AT1G02440	AT5G49770
AT4G14560	AT3G47250	AT4G03510	AT5G24180
AT1G72450	AT1G51890	AT4G28703	AT3G13610
AT1G52200	AT3G22800	AT1G27020	AT1G30755
AT1G23730	AT4G25190	AT3G21080	AT4G14040
AT3G13435	AT1G07128	AT2G31865	AT5G39130
AT1G15530	AT2G31081	AT5G44690	AT3G10930
AT1G71697	AT4G19720	AT3G55470	AT1G76930
AT1G23840	AT5G39110	AT5G64660	AT5G03490
AT3G28850	AT1G28380	AT3G07600	AT5G14780
AT3G28600	AT2G45760	AT1G03090	AT3G48520
AT1G51890	AT3G50930	AT3G48520	AT2G15960
AT4G39780	AT4G36110	AT1G30755	AT3G05950
AT3G60290	AT1G11362	AT3G51920	AT2G32210
AT4G15130	AT1G76070	AT3G53770	AT5G19855
AT1G53633	AT3G46330	AT1G66920	AT4G11370
AT1G28370	AT1G25390	AT3G07195	AT5G48410
AT1G65510	AT5G64810	AT5G27760	AT1G72416
AT2G37820	AT5G07440	AT2G23320	AT4G28800
AT4G21903	AT2G35730	AT4G14680	AT5G28520
AT3G50900	AT2G34315	AT3G55840	AT4G10580
AT3G19200	AT1G70290	AT2G28400	AT4G04990
AT4G34390	AT2G28400	AT5G46330	AT1G70581
AT5G19230	AT5G67340	AT1G57990	AT4G25110
AT1G13110	AT2G18700	AT3G01290	AT1G67148
AT1G47890	AT1G79960	AT1G29860	AT5G45070
AT3G24400	AT5G19230	AT5G39050	AT4G19520
AT3G24420	AT1G05700	AT2G38230	AT2G32140
AT1G49210	AT5G24490	AT3G52561	AT1G01480
AT5G41740	AT2G39518	AT5G13330	AT5G47560
AT1G03980	AT3G51920	AT5G01560	AT5G60270
AT4G13510	AT3G46690	AT3G19930	AT1G53440
AT2G28570	AT4G39675	AT1G55920	AT5G39030
AT2G27080	AT5G06320	AT2G40340	AT5G25930
AT4G00770	AT1G79160	AT5G44582	AT3G42180
AT4G09570	AT4G12480	AT5G39030	AT5G50140
AT3G23110	AT2G40140	AT2G18700	AT3G45660
AT5G58430	AT3G49620	AT1G07690	AT5G14700
AT2G36430	AT1G61420	AT5G41080	AT3G16860
AT5G43300	AT3G52400	AT4G10830	AT3G60790
AT1G61460	AT4G17250	AT5G41750	AT4G02280
AT5G06490	AT4G40080	AT5G49700	AT3G59060
AT4G11655	AT2G20562	AT3G14990	AT1G70670
AT1G32928	AT1G61380	AT1G35210	AT3G55840
AT2G41430	AT1G60730	AT4G37900	AT1G61340
AT2G34000	AT4G02380	AT5G67310	AT4G15610
AT5G48400	AT1G13260	AT5G10625	AT2G31230
AT5G51630	AT1G14640	AT3G44830	AT3G10450
AT4G40080	AT5G07390	AT1G04310	AT4G34380
AT3G10930	AT3G60140	AT3G27416	AT1G22400
AT4G08040	AT5G39000	AT4G16000	AT4G16162
AT1G67025	AT3G07350	AT3G13610	AT5G07440
AT5G60900	AT4G33980	AT5G16330	AT5G01732
AT2G40750	AT1G66910	AT1G77210	AT5G42930
AT5G62570	AT2G41010	AT5G16170	AT5G44580
AT5G42050	AT1G09940	AT1G06570	AT3G01830
AT3G15540	AT4G15233	AT1G53970	AT1G30420
AT2G02220	AT3G22961	AT4G38140	AT5G25910
AT1G72060	AT1G61550	AT1G06540	AT2G35930
AT5G01380	AT4G29780	AT4G02520	AT2G43580
AT4G11170	AT1G76080	AT5G22920	AT1G04100
AT3G15770	AT5G42010	AT1G05700	AT2G29110
AT3G16030	AT2G29720	AT5G54165	AT4G15260
AT5G04870	AT2G05530	AT3G59480	AT3G53590
AT5G47960	AT5G10410	AT1G61360	AT3G05770
AT3G14840	AT1G02610	AT3G56710	AT1G17170
AT1G22510	AT2G43140	AT4G11280	AT5G57820
AT5G25440	AT3G01175	AT1G61550	AT4G24110
AT1G72280	AT3G46260	AT2G15220	AT5G65300
AT4G21390	AT4G19530	AT1G14930	AT5G09876
AT2G24570	AT1G52240	AT4G02380	AT3G14990
AT1G16670	AT2G37820	AT2G15340	AT1G23710
AT4G19510	AT1G53440	AT3G20340	AT3G48890
AT5G05490	AT2G13810	AT3G11840	AT5G07390
AT1G30990	AT4G38470	AT5G65980	AT3G45300
AT5G64660	AT1G23390	AT1G33590	AT4G39950
AT1G53430	AT3G14770	AT5G39130	AT3G23010
AT1G66500	AT1G51790	AT3G02242	AT5G05430
AT1G67060	AT3G09020	AT3G51340	AT5G64510
AT3G49530	AT5G44572	AT1G12200	AT5G08790
AT2G39518	AT4G35480	AT3G54420	AT3G53280
AT1G65845	AT1G80920	AT5G59570	AT1G53430
AT3G09940	AT3G50560	AT3G42180	AT5G28510
AT3G61190	AT4G01010	AT1G51800	AT1G64680
AT3G53720	AT5G64120	AT5G66650	AT2G24270
AT5G51440	AT2G25900	AT3G11080	AT3G24400
AT2G46600	AT3G52430	AT5G45070	AT2G43140
AT2G20560	AT1G61750	AT3G22160	AT5G59540
AT1G73010	AT3G26230	AT4G18430	AT5G46295
AT2G13800	AT3G01970	AT5G13750	AT1G08930
AT4G17250	AT1G25220	AT1G68840	AT2G23320
AT5G25910	AT5G05440	AT5G06740	AT2G25410
AT2G15480	AT1G55920	AT5G18290	AT4G18197
AT1G29670	AT5G59680	AT1G79700	AT5G07150
AT3G01290	AT4G39670	AT2G32030	AT1G53950
AT2G19810	AT2G38860	AT3G47800	AT3G50460
AT2G15390	AT5G40780	AT1G18280	AT1G21100
AT5G44900	AT2G15390	AT3G21781	AT1G65500
AT1G25275	AT1G09460	AT3G43430	AT1G05680
AT3G15356	AT5G25440	AT1G13530	AT4G38540
AT2G39350	AT1G13210	AT5G08790	AT4G21400
AT2G35730	AT1G53990	AT5G02020	AT4G23100
AT5G54860	AT3G53180	AT2G38210	AT3G62990
AT3G52520	AT1G33030	AT2G19800	AT1G80820
AT1G76680	AT1G11330	AT3G15450	AT1G30700
AT5G14930	AT4G15120	AT3G59900	AT1G28380
AT1G55640	AT4G17215	AT1G49570	AT5G13740
AT1G10340	AT4G24310	AT3G22910	AT5G49360
AT3G03280	AT1G04310	AT5G48175	AT5G57190
AT5G11180	AT1G29860	AT1G54100	AT4G37370
AT2G29010	AT5G64100	AT1G33610	AT2G43400
AT3G18690	AT2G34930	AT4G28110	AT1G13990
AT5G42010	AT5G18340	AT5G02160	AT4G36110
AT1G51850	AT4G28270	AT5G24180	AT1G12010
AT3G09020	AT4G21390	AT4G14400	AT2G44080
AT4G17230	AT3G51910	AT3G49790	AT5G07100
AT4G39670	AT1G51850	AT5G25930	AT1G57990
AT5G01640	AT2G27505	AT1G07128	AT1G29770
AT3G57760	AT2G31810	AT1G66880	AT2G05530
AT5G48410	AT3G24420	AT3G52400	AT2G28210
AT2G02860	AT3G13432	AT4G37520	AT4G35070
AT1G61750	AT5G57640	AT3G13450	AT4G19920
AT3G06490	AT5G05190	AT4G24930	AT2G03360
AT2G36470	AT5G09800	AT1G19180	AT1G01340
AT1G58410	AT1G11540	AT1G80820	AT4G19925
AT5G47070	AT5G25930	AT1G30757	AT1G19380
AT3G45530	AT2G44130	AT3G48450	AT3G11840
AT5G66790	AT2G47950	AT1G01340	AT4G01250
AT1G15010	AT3G14260	AT3G45300	AT2G36270
AT1G75020	AT1G70920	AT3G25760	AT5G44585
AT3G10815	AT4G26050	AT2G32487	AT5G44820
AT5G27760	AT1G78000	AT3G15760	AT1G16420
AT2G17480	AT3G51340	AT1G72416	AT2G15340
AT2G18210	AT5G26620	AT3G30764	AT1G28230
AT4G26690	AT1G12200	AT4G15417	AT2G47950
AT1G30720	AT3G59480	AT1G76520	AT4G36030
AT3G08760	AT1G66170	AT2G43140	AT1G33900
AT4G11330	AT3G20340	AT4G24180	AT1G28370
AT2G01430	AT2G01340	AT4G19720	AT5G41610
AT1G69050	AT5G60900	AT4G04700	AT3G12920
AT1G27100	AT5G44870	AT1G30370	AT2G20570
AT4G11050	AT2G47560	AT4G20730	AT5G64660
AT5G62020	AT1G03130	AT4G15610	AT1G70170
AT1G53163	AT4G32480	AT5G22540	AT5G64870
AT2G46160	AT5G19120	AT2G15490	AT1G03090
AT5G60800	AT5G60285	AT4G08360	AT3G43430
AT5G46710	AT3G19200	AT2G15080	AT5G16080
AT5G14470	AT4G19920	AT1G24470	AT5G06865
AT4G35070	AT5G42680	AT4G17215	AT1G15010
AT1G17750	AT5G64900	AT1G07620	AT4G23190
AT4G15120	AT1G65500	AT1G11080	AT4G25310
AT2G16900	AT5G28646	AT1G05575	AT3G61400
AT4G38215	AT1G02430	AT5G48400	AT4G11655
AT5G58940	AT1G59740	AT4G24310	AT5G16370
AT5G66310	AT4G39640	AT4G30210	AT3G53720
AT5G24600	AT3G46110	AT5G64810	AT3G27416
AT5G07610	AT2G02220	AT2G18550	AT2G39980
AT5G15890	AT1G53640	AT1G60750	AT5G13730
AT3G14200	AT1G70520	AT2G20960	AT3G56200
AT2G20900	AT4G14370	AT5G25840	AT3G04300
AT2G05940	AT3G18560	AT5G51850	AT1G78840
AT1G15890	AT3G62410	AT2G39200	AT1G02220
AT2G15830	AT5G53550	AT4G39660	AT5G24160
AT2G34650	AT3G25250	AT1G66160	AT2G29940
AT5G05410	AT3G62100	AT5G38310	AT2G45450
AT1G61420	AT1G11070	AT3G27690	AT3G09010
AT3G59310	AT4G30210	AT5G57123	AT3G13500
AT4G29610	AT3G13100	AT5G54500	AT5G08350
AT3G13020	AT4G22530	AT4G19925	AT4G15236
AT1G63830	AT1G65690	AT2G16380	AT1G62380
AT3G47570	AT1G80820	AT1G67000	AT3G52400
AT5G67350	AT5G39080	AT1G19770	AT1G76070
AT3G12740	AT5G45070	AT3G13750	AT4G03510
AT1G68840	AT5G46050	AT4G26288	AT1G07128
AT3G25780	AT1G66173	AT5G49780	AT3G57700
AT3G05930	AT1G11050	AT5G11920	AT1G64610
AT3G46280	AT4G08780	AT2G43400	AT2G11280
AT5G64450	AT2G38830	AT3G50460	AT1G32928
AT2G40095	AT5G14930	AT2G44840	AT2G01430
AT2G42440	AT1G32970	AT1G21100	AT5G18320
AT5G49760	AT2G45360	AT5G55490	AT2G01340
AT2G19130	AT5G50200	AT3G26910	AT3G11080
AT2G35980	AT3G03660	AT5G25440	AT4G31877
AT5G12890	AT2G39380	AT5G50200	AT1G13530
AT2G17220	AT5G05730	AT1G52200	AT1G60750
AT3G52800	AT2G41430	AT3G48360	AT3G17110
AT5G28830	AT2G33710	AT1G30720	AT1G08050
AT3G20340	AT1G23560	AT4G13395	AT3G49570
AT1G51790	AT1G08050	AT1G73830	AT3G48390
AT1G10990	AT5G18670	AT1G23710	AT1G12200
AT1G23830	AT1G61370	AT5G24090	AT5G38540
AT5G35770	AT3G12920	AT5G47230	AT2G41880
AT4G08500	AT4G36040	AT5G28770	AT3G11930
AT2G20950	AT4G11850	AT2G26820	AT4G01700
AT2G31945	AT4G33420	AT5G28646	AT5G10946
AT3G45840	AT4G36880	AT1G62760	AT1G56470
AT4G33420	AT4G28930	AT4G36430	AT5G28145
AT1G32510	AT5G55490	AT3G62150	AT2G17705
AT1G76040	AT3G01660	AT3G57760	AT1G21590
AT3G18560	AT2G22860	AT5G28050	AT1G09480
AT4G31000	AT5G42900	AT2G39530	AT1G53980
AT1G11300	AT2G17705	AT1G62840	AT5G06320
AT1G31130	AT3G02150	AT2G37900	AT1G74190
AT2G35910	AT1G19250	AT1G35670	AT4G18430
AT2G36650	AT3G11820	AT4G39640	AT1G66880
AT4G33980	AT4G18430	AT5G14070	AT1G61550
AT5G03720	AT2G15890	AT1G61340	AT3G45730
AT3G17330	AT4G12350	AT2G38600	AT1G63350
AT5G61600	AT1G80450	AT1G15415	AT5G06090
AT5G46510	AT1G03230	AT1G67148	AT1G04580
AT5G05365	AT4G36670	AT4G37610	AT3G48690
AT5G15120	AT5G12880	AT1G43670	AT5G17350
AT5G59930	AT2G05330	AT4G39675	AT5G39530
AT3G62260	AT2G40095	AT4G15260	AT5G36220
AT1G34420	AT1G11310	AT1G72910	AT4G23170
AT2G32210	AT5G06490	AT3G22890	AT1G51760
AT5G08350	AT4G13820	AT3G13950	AT2G37370
AT2G20500	AT1G63245	AT3G09010	AT5G07460
AT4G18940	AT2G18350	AT4G36040	AT1G15330
AT2G18970	AT3G47090	AT5G45000	AT4G20930
AT3G05580	AT4G39780	AT3G07350	AT1G34050
AT1G64610	AT5G67450	AT4G10720	AT1G64400
AT1G78000	AT2G47140	AT5G48657	AT4G13820
AT5G39970	AT5G15120	AT5G44870	AT1G07985
AT1G21550	AT5G21940	AT1G53620	AT2G22980
AT4G03470	AT5G43170	AT3G18560	AT5G57910
AT1G80820	AT1G14200	AT5G06320	AT5G64250
AT1G03230	AT3G50190	AT1G59870	AT5G54490
AT2G19800	AT3G56880	AT4G24110	AT2G27505
AT3G42180	AT4G01750	AT5G02550	AT4G30530
AT3G59700	AT2G44790	AT4G28800	AT1G13540
AT4G11660	AT1G24150	AT3G15630	AT1G43160
AT5G63130	AT5G25450	AT2G29340	AT1G61370
AT1G35350	AT2G26820	AT5G39660	AT1G65240
AT4G28400	AT1G03090	AT5G14740	AT1G02850
AT5G19220	AT5G52050	AT4G36030	AT1G17990
AT4G23010	AT2G36470	AT3G60540	AT4G37900
AT4G14610	AT5G25451	AT1G80920	AT2G26820
AT4G18880	AT3G21780	AT1G03800	AT4G27070
AT5G09430	AT1G50740	AT5G13740	AT5G63790
AT1G79670	AT1G54890	AT1G33612	AT3G59700
AT4G04990	AT1G53610	AT4G25900	AT2G32020
AT1G69890	AT1G05010	AT5G26690	AT4G23550
AT1G08050	AT3G50950	AT1G10990	AT5G18290
AT3G22260	AT2G15490	AT1G53633	AT1G03220
AT1G61550	AT3G44840	AT3G02470	AT4G10720
AT1G70920	AT3G59700	AT3G22800	AT2G36690
AT5G66620	AT4G20070	AT2G04070	AT4G36040
AT1G05300	AT5G38310	AT1G23390	AT1G33110
AT2G23810	AT3G60490	AT4G35110	AT5G16170
AT2G01450	AT1G18390	AT4G23570	AT5G02020
AT4G32300	AT2G04795	AT1G26250	AT4G03460
AT5G09980	AT3G29644	AT1G18382	AT5G45240
AT1G72850	AT4G12470	AT5G39530	AT5G05420
AT2G40140	AT2G28755	AT5G49770	AT1G80380
AT3G14460	AT5G58650	AT1G17147	AT1G12780
AT4G19720	AT4G23700	AT4G20070	AT3G25250
AT1G79160	AT3G55470	AT5G61560	AT1G08900
AT2G34910	AT5G01210	AT2G37800	AT2G36470
AT1G73500	AT5G26690	AT4G36110	AT5G02230
AT1G77890	AT4G31550	AT4G32950	AT3G57330
AT3G08710	AT1G62840	AT3G14700	AT4G17245
AT4G11370	AT2G18193	AT4G15990	AT1G59870
AT1G26270	AT2G41880	AT5G10520	AT4G36880
AT1G03590	AT1G61430	AT4G39670	AT4G21390
AT5G53550	AT2G48010	AT1G28380	AT4G16760
AT4G11480	AT1G63580	AT2G43120	AT3G02470
AT3G21650	AT3G16720	AT2G43580	AT4G24340
AT4G22780	AT2G32270	AT1G63580	AT5G42010
AT1G14370	AT1G15530	AT5G52710	AT5G22290
AT1G37130	AT2G23770	AT5G47740	AT2G17040
AT2G21120	AT5G02160	AT1G18970	AT4G14370
AT1G33790	AT3G57450	AT5G59580	AT2G29480
AT3G28450	AT3G18930	AT2G39518	AT3G44880
AT3G46110	AT2G40330	AT1G06160	AT2G40340
AT1G77210	AT1G16260	AT3G62990	AT4G37022
AT3G55470	AT1G64010	AT1G76930	AT1G07150
AT5G46520	AT2G32150	AT5G39000	AT1G78720
AT5G59070	AT5G54500	AT3G46690	AT2G24600
AT1G11050	AT1G32960	AT2G45450	AT3G59010
AT5G26340	AT5G66790	AT1G68620	AT1G66160
AT3G15060	AT5G27760	AT1G30420	AT1G66050
AT4G39230	AT5G45000	AT5G25910	AT2G43590
AT1G35610	AT1G67970	AT1G16260	AT1G49030
AT3G46690	AT4G39230	AT3G30763	AT3G12500
AT5G17760	AT4G39660	AT4G13420	AT4G20095
AT1G70520	AT4G20730	AT3G25190	AT1G79900
AT3G46930	AT3G59880	AT5G48410	AT1G06800
AT3G22800	AT3G54520	AT1G56600	AT5G59590
AT5G07390	AT4G31510	AT1G05300	AT1G30040
AT5G11650	AT5G45340	AT1G53440	AT5G47740
AT1G62840	AT4G08290	AT4G11040	AT4G22530
AT1G21326	AT3G61190	AT2G44490	AT4G24570
AT1G53610	AT5G66700	AT1G20630	AT1G11180
AT3G56400	AT3G13750	AT1G16390	AT5G02160
AT5G26030	AT1G18300	AT2G17705	AT3G52450
AT5G56580	AT4G15550	AT4G38550	AT3G53820
AT4G33940	AT5G18490	AT3G18690	AT5G48657
AT2G15220	AT5G39020	AT1G53950	AT3G04070
AT5G65300	AT4G36030	AT3G55150	AT3G52561
AT3G57880	AT5G58750	AT4G38470	AT3G21150
AT1G59620	AT1G55510	AT4G32480	AT5G48530
AT2G28970	AT2G28970	AT1G70170	AT2G29720
AT2G43320	AT5G44005	AT5G18170	AT5G28050
AT3G14470	AT1G14480	AT4G27070	AT5G46180
AT1G27720	AT5G43450	AT5G42010	AT4G39970
AT5G52870	AT1G10150	AT3G20660	AT1G27020
AT4G37390	AT3G10120	AT5G14780	AT4G35110
AT1G03770	AT3G62960	AT1G66173	AT4G28703
AT2G35658	AT1G52270	AT1G76070	AT1G14370
AT5G66675	AT3G49780	AT5G59730	AT5G54080
AT3G55720	AT4G21500	AT1G66970	AT3G07350
AT2G36540	AT3G23030	AT2G15960	AT1G30757
AT1G07460	AT2G35910	AT1G33790	AT1G68690
AT5G20670	AT5G44260	AT1G61430	AT1G11070
AT5G04390	AT2G36255	AT2G19810	AT1G61360
AT1G23110	AT5G49620	AT2G33230	AT1G02230
AT2G17600	AT4G04570	AT5G64100	AT5G27380
AT4G28088	AT2G20142	AT2G39980	AT4G23180
AT4G25250	AT5G23360	AT1G11572	AT5G26170
AT2G20750	AT1G02860	AT5G43190	AT2G40330
AT5G02000	AT5G14120	AT3G22060	AT4G37310
AT5G14340	AT1G02660	AT3G13430	AT5G66650
AT1G76210	AT3G54040	AT2G33750	AT2G36950
AT5G10990	AT5G02290	AT2G31230	AT5G12170
AT3G47710	AT1G70170	AT2G28710	AT3G23570
AT1G76240	AT4G15400	AT1G75600	AT1G20630
AT3G28740	AT1G79245	AT4G39650	AT2G47550
AT2G42380	AT2G33830	AT5G44070	AT1G07160
AT2G23400	AT1G21140	AT5G05600	AT5G44480
AT2G17590	AT1G10140	AT1G64680	AT1G58130
AT4G37235	AT5G06690	AT4G15280	AT3G48640
AT1G53130	AT1G19610	AT1G47280	AT1G44350
AT1G28170	AT3G57740	AT2G34185	AT2G42060
AT1G05530	AT3G10020	AT2G35950	AT4G15990
AT5G37800	AT1G47603	AT3G12502	AT2G44840
AT2G03370	AT1G14890	AT2G46400	AT4G09110
AT3G15115	AT1G50040	AT5G60760	AT4G39640
AT2G44740	AT2G21020	AT4G11850	AT1G19250
AT4G23070	AT5G43190	AT1G13260	AT4G25390
AT2G46480	AT1G66700	AT4G12350	AT2G28755
AT5G20935	AT3G17410	AT4G35480	AT1G35670
AT3G50120	AT2G02710	AT1G72280	AT3G52430
AT4G01140	AT1G79700	AT3G45638	AT4G20000
AT2G44910	AT1G65845	AT3G48690	AT1G58180
AT5G35870	AT4G20860	AT4G38540	AT3G27660
AT1G48670	AT3G50900	AT5G18633	AT3G22800
AT3G17130	AT5G56100	AT3G61190	AT1G23840
AT2G31540	AT4G34150	AT5G47560	AT2G37810
AT1G66030	AT4G35110	AT3G02150	AT3G28850
AT3G53200	AT3G11080	AT1G28370	AT2G41700
AT5G46130	AT3G26830	AT5G12890	AT1G30730
AT2G23130	AT1G68390	AT3G52748	AT4G23810
AT4G23870	AT5G07080	AT5G10410	AT1G13245
AT1G43000	AT2G01300	AT4G14630	AT2G34180
AT2G17330	AT5G07150	AT3G17410	AT1G21550
AT3G10470	AT1G66970	AT4G39980	AT2G46740
AT1G75620	AT4G03470	AT1G03220	AT1G01770
AT1G64640	AT4G12090	AT3G57520	AT1G23090
AT2G17300	AT3G13610	AT5G66700	AT5G12930
AT1G80340	AT1G68690	AT1G17330	AT1G01140
AT1G05420	AT1G74710	AT4G24040	AT5G55490
AT1G71050	AT2G36650	AT3G04070	AT3G24503
AT5G01335	AT1G03610	AT2G03410	AT3G20660
AT1G34500	AT2G38600	AT5G52050	AT4G24230
AT3G06770	AT4G24180	AT2G31810	AT1G11050
AT3G60280	AT5G12890	AT5G03490	AT2G15480
AT1G55440	AT5G64510	AT5G65158	AT3G05360
AT3G22250	AT3G25610	AT1G02430	AT1G63720
AT2G34010	AT5G20820	AT3G54410	AT2G18550
AT2G34080	AT1G30820	AT5G19855	AT3G17770
AT2G22750	AT1G30420	AT4G18190	AT5G15130
AT5G65390	AT2G20670	AT1G18270	AT1G10700
AT5G01740	AT3G14990	AT2G27660	AT4G30210
AT3G05936	AT5G02760	AT5G24490	AT3G32990
AT4G14860	AT5G14920	AT1G70290	AT5G40170
AT2G47810	AT3G23150	AT1G77380	AT2G23810
AT4G10370	AT1G78850	AT1G21590	AT4G11850
AT1G09350	AT5G21170	AT3G53180	AT5G61010
AT5G02890	AT4G04960	AT5G01732	AT5G04760
AT1G06980	AT2G27310	AT3G49780	AT4G30270
AT1G34330	AT5G01380	AT2G29720	AT2G01300
AT1G66460	AT2G34185	AT2G26190	AT3G22240
AT3G05860	AT4G16000	AT5G12170	AT5G07215
AT5G57540	AT1G75600	AT5G41610	AT5G59680
AT1G05990	AT3G49160	AT1G06800	AT1G19200
AT4G09480	AT1G71880	AT3G11820	AT1G62300
AT2G02950	AT1G64610	AT1G09940	AT1G15170
AT1G62190	AT3G45640	AT4G21865	AT1G02820
AT5G01330	AT3G09830	AT1G55850	AT5G20250
AT3G58120	AT4G15260	AT4G23550	AT5G27360
AT1G58037	AT1G07620	AT2G36470	AT5G41663
AT1G50720	AT4G15690	AT1G30560	AT3G57760
AT5G51810	AT5G37250	AT2G32150	AT4G11000
AT5G65340	AT3G08760	AT2G47450	AT5G47230
AT1G78260	AT4G25350	AT3G21150	AT1G29860
AT2G23410	AT1G74080	AT1G17700	AT5G52450
AT3G13840	AT3G57760	AT3G17700	AT4G39980
AT1G10550	AT3G28850	AT1G70670	AT1G04920
AT2G42850	AT5G63850	AT4G01026	AT1G08940
AT3G23730	AT3G04220	AT1G73260	AT1G17330
AT5G45650	AT5G61210	AT5G63790	AT3G16220
AT3G25700	AT2G31730	AT5G21170	AT1G32920
AT2G14920	AT3G48850	AT1G09460	AT1G51820
AT1G22330	AT5G05420	AT5G12880	AT4G24930
AT2G11150	AT3G13450	AT2G30490	AT2G26740
AT3G63470	AT3G09010	AT5G60350	AT5G54500
AT1G26590	AT5G45310	AT5G24640	AT5G49780
AT1G71015	AT1G49750	AT3G52340	AT5G01380
AT1G33240	AT2G31082	AT3G59010	AT2G27830
AT1G64910	AT5G19890	AT5G04760	AT3G48180
AT4G33790	AT1G64680	AT3G07380	AT5G24090
AT5G10430	AT2G28305	AT4G25030	AT1G33590
AT1G11545	AT1G31930	AT5G45080	AT1G63090
AT5G18220	AT4G26380	AT1G69050	AT3G26220
AT5G56320	AT4G31875	AT3G52780	AT3G05937
AT3G54770	AT4G01735	AT5G23050	AT1G03800
AT3G57157	AT5G13330	AT2G26070	AT5G14730
AT5G38970	AT2G13790	AT3G08760	AT4G04610
AT4G19970	AT5G07580	AT5G03730	AT3G60670
AT3G48260	AT4G27310	AT5G28830	AT5G17380
AT5G24910	AT5G66050	AT1G04100	AT3G26820
AT5G24100	AT5G39660	AT3G59700	AT5G41740
AT5G44770	AT4G30370	AT4G08850	AT3G09020
AT5G15900	AT3G05930	AT1G03905	AT1G68010
AT5G03960	AT3G26210	AT3G60270	AT3G50440
AT1G14280	AT1G30110	AT2G01340	AT1G68520
AT4G12520	AT1G21100	AT3G47480	AT4G17215
AT3G19320	AT4G37900	AT1G58180	AT3G50930
AT1G15180	AT5G40170	AT1G28040	AT1G66173
AT4G18760	AT3G03855	AT5G25450	AT5G01560
AT5G16590	AT5G01550	AT4G11360	AT1G61420
AT1G61930	AT3G53170	AT1G16130	AT3G08760
AT1G09400	AT4G27460	AT2G36950	AT4G30490
AT5G19040	AT4G27970	AT5G13670	AT1G32520
AT3G25790	AT1G15670	AT1G09932	AT1G53560
AT1G61050	AT1G04445	AT5G06090	AT2G18700
AT1G66470	AT5G28830	AT1G68690	AT5G12890
AT3G04530	AT2G46430	AT4G14370	AT5G03730
AT1G76090	AT3G30764	AT3G62100	AT1G57570
AT4G12440	AT5G27920	AT2G07180	AT3G12502
AT5G27930	AT5G60200	AT2G20670	AT2G16060
AT1G25440	AT1G27100	AT3G24420	AT2G40200
AT1G16490	AT5G17650	AT5G07610	AT1G19770
AT2G28200	AT4G40070	AT2G01430	AT5G45000
AT3G54830	AT5G41100	AT5G59540	AT3G13450
AT5G67020	AT3G02140	AT1G78720	AT4G25070
AT1G49470	AT1G01340	AT3G47250	AT2G24260
AT1G53830	AT5G05430	AT2G20570	AT3G26500
AT5G51470	AT5G46040	AT1G16225	AT3G47420
AT1G38131	AT1G33055	AT1G12010	AT1G17147
AT1G55330	AT5G10695	AT1G71880	AT1G10990
AT1G19900	AT1G16230	AT5G43450	AT1G18382
AT2G31310	AT1G06520	AT4G21390	AT4G14930
AT4G12510	AT4G25900	AT3G09020	AT4G13920
AT3G53010	AT4G00210	AT5G05190	AT4G16600
AT2G22930	AT4G01970	AT1G54950	AT5G18170
AT2G20724	AT1G03220	AT3G09940	AT1G72645
AT1G76878	AT1G65620	AT3G50950	AT1G33870
AT3G10525	AT2G27830	AT3G25610	AT5G47910
AT5G55050	AT1G13245	AT3G14260	AT4G19720
AT1G01420	AT5G15870	AT3G10930	AT5G64530
AT5G64620	AT3G09940	AT2G43590	AT5G58540
AT1G59940	AT1G26270	AT5G66790	AT2G30550
AT3G16560	AT4G23720	AT5G21940	AT2G46070
AT3G28160	AT5G47910	AT5G12930	AT1G72070
AT1G52750	AT3G57550	AT4G21400	AT3G01290
AT1G29025	AT2G39350	AT5G49360	AT5G60260
AT3G62930	AT1G23850	AT4G15370	AT1G62290
AT3G43960	AT2G29120	AT3G57550	AT4G08360
AT4G30420	AT1G13100	AT1G18835	AT3G18690
AT3G58620	AT1G53840	AT3G57330	AT3G52748
AT1G61390	AT1G76560	AT5G05440	AT1G79700
AT1G23050	AT4G02520	AT1G50040	AT4G35630
AT4G15290	AT4G24040	AT5G57910	AT3G51450
AT3G21680	AT3G44630	AT1G67520	AT4G15270
AT1G23030	AT3G15770	AT2G24160	AT1G34315
AT5G07000	AT3G53800	AT3G51450	AT2G20900
AT4G36870	AT5G58787	AT1G72540	AT4G15417
AT1G27140	AT3G18950	AT3G45290	AT1G06180
AT5G61570	AT5G39050	AT1G24150	AT1G08230
	AT4G10830	AT1G51790	AT5G46350
	AT1G06570	AT5G64870	AT5G42680
	AT1G49210	AT4G39890	AT5G65890
	AT1G32460	AT5G15130	AT4G28930
	AT2G32740	AT1G62300	AT3G46690
	AT2G38290	AT2G31081	AT3G61210
	AT5G18290	AT5G07460	AT3G59480
	AT4G38940	AT1G30820	AT4G21410
	AT2G19460	AT1G32460	AT1G09940
	AT1G58410	AT4G23130	AT1G12790
	AT5G46490	AT1G02610	AT5G58350
	AT5G42440	AT3G43850	AT1G67800
	AT5G59820	AT5G38990	AT2G32150
	AT5G49780	AT5G38930	AT2G34000
	AT4G24340	AT3G55980	AT2G27310
	AT5G10520	AT4G09110	AT2G26400
	AT1G22280	AT3G59750	AT1G15900
	AT5G06570	AT1G48320	AT4G25900
	AT5G55970	AT3G13080	AT3G53150
	AT4G15610	AT3G20360	AT5G43450
	AT2G15680	AT2G29330	AT1G63750
	AT1G15800	AT4G31510	AT1G04310
	AT5G13190	AT3G53150	AT3G10720
	AT3G07260	AT1G66050	AT3G50030
	AT2G40020	AT2G41880	AT3G53540
	AT1G55365	AT4G27310	AT1G18590
	AT5G35790	AT5G05420	AT3G27950
	AT5G47740	AT5G51440	AT5G61590
	AT5G16120	AT1G02850	AT2G07180
	AT2G30600	AT5G23350	AT4G25030
	AT3G57520	AT3G26080	AT1G16670
	AT3G29400	AT5G20710	AT2G41180
	AT5G46780	AT3G44260	AT1G73810
	AT5G24230	AT3G13432	AT5G53550
	AT5G21482	AT1G16110	AT3G25610
	AT1G23870	AT2G22990	AT5G65610
	AT5G12930	AT4G15270	AT2G20142
	AT3G20660	AT1G73165	AT5G66700
	AT4G14040	AT1G08940	AT1G56140
	AT3G55560	AT4G28270	AT1G79960
	AT1G12780	AT1G67480	AT1G30740
	AT4G13195	AT5G17760	AT2G21120
	AT5G62020	AT4G16600	AT1G43670
	AT1G69485	AT3G26210	AT2G29450
	AT1G72070	AT1G05135	AT5G46780
	AT2G31880	AT5G44572	AT2G45360
	AT5G43580	AT1G31930	AT2G32487
	AT5G58540	AT2G46430	AT3G48840
	AT1G16640	AT1G13245	AT1G17380
	AT3G07390	AT4G16760	AT3G50260
	AT3G50150	AT3G48890	AT4G01026
	AT2G15480	AT2G05520	AT1G13210
	AT1G08940	AT1G15170	AT2G23910
	AT5G18170	AT3G53260	AT1G47530
	AT5G60760	AT3G28850	AT2G11270
	AT1G03620	AT5G61590	AT5G49620
	AT1G43670	AT5G13370	AT2G29330
	AT3G28940	AT4G13500	AT5G66790
	AT3G57750	AT5G61210	AT3G49790
	AT5G48657	AT3G13100	AT4G36052
	AT5G53980	AT4G11330	AT2G40670
	AT4G21410	AT1G17990	AT2G30870
	AT4G30270	AT1G07000	AT5G03330
	AT4G21120	AT1G23090	AT4G25170
	AT1G14370	AT2G27310	AT4G39780
	AT3G48450	AT1G03130	AT2G39518
	AT5G14230	AT5G56840	AT4G32480
	AT1G56140	AT1G64610	AT3G01660
	AT4G36820	AT5G11670	AT1G48320
	AT1G03740	AT3G17110	AT2G45920
	AT4G13510	AT1G18590	AT5G55090
	AT3G47800	AT1G13210	AT5G51190
	AT5G52870	AT5G19120	AT4G34030
	AT5G17490	AT5G42680	AT1G30760
	AT2G43220	AT3G16860	AT1G09421
	AT5G63790	AT4G15400	AT5G38310
	AT1G61740	AT5G54080	AT2G02580
	AT2G45450	AT4G30530	AT2G39410
	AT2G47450	AT1G11310	AT3G03440
	AT5G49630	AT2G27830	AT5G10410
	AT1G23090	AT5G27380	AT5G18490
	AT1G76590	AT4G19920	AT4G31510
	AT4G02410	AT5G64250	AT2G30400
	AT1G03600	AT1G26270	AT2G26190
	AT4G28290	AT2G02220	AT3G55910
	AT1G62300	AT2G02810	AT3G19930
	AT1G15890	AT1G61370	AT1G11310
	AT1G28330	AT5G59270	AT5G59570
	AT3G57330	AT3G05930	AT2G27500
	AT3G06490	AT1G06840	AT5G09800
	AT5G59260	AT3G57640	AT5G61560
	AT1G67520	AT2G11300	AT3G08860
	AT5G05410	AT1G32920	AT2G41690
	AT1G49570	AT1G30740	AT2G04110
	AT3G21630	AT1G11050	AT1G22180
	AT5G52100	AT1G07150	AT2G38400
	AT2G07180	AT2G30400	AT1G14260
	AT3G10985	AT1G05450	AT2G20960
	AT1G23880	AT1G63090	AT1G72960
	AT3G07310	AT5G42900	AT3G26210
	AT2G34650	AT1G76080	AT3G14610
	AT1G21590	AT1G12780	AT1G51420
	AT1G58180	AT5G27220	AT5G25440
	AT5G61440	AT2G41430	AT5G02780
	AT1G21520	AT4G25070	AT1G22275
	AT4G38140	AT2G44220	AT1G06840
	AT3G07040	AT5G01810	AT3G13950
	AT5G24090	AT3G24503	AT2G44480
	AT1G13590	AT3G10985	AT1G69530
	AT2G42620	AT4G34970	AT4G38470
	AT3G26510	AT3G19390	AT3G47950
	AT5G06560	AT1G56470	AT2G17050
	AT4G38540	AT2G40940	AT4G19840
	AT5G14070	AT4G37670	AT1G51800
	AT4G15350	AT4G34030	AT4G04930
	AT3G26980	AT3G23880	AT1G21000
	AT4G11330	AT3G56880	AT1G76700
	AT5G22690	AT1G13990	AT4G18340
	AT5G11670	AT2G19050	AT1G05700
	AT3G52870	AT3G59880	AT3G07600
	AT4G36430	AT1G42990	AT1G03130
	AT2G39530	AT2G29120	AT3G07370
	AT4G39890	AT4G15233	AT2G41380
	AT1G73655	AT1G25390	AT2G05520
	AT4G14540	AT1G10700	AT1G52200
	AT3G53810	AT2G38400	AT5G56550
	AT1G79670	AT5G58540	AT1G31930
	AT5G40540	AT1G68390	AT1G18860
	AT1G33817	AT1G56140	AT2G33710
	AT5G27100	AT1G11330	AT2G14160
	AT2G45220	AT5G44260	AT5G16360
	AT1G23760	AT5G44380	AT3G11280
	AT3G13080	AT1G09480	AT4G21865
	AT5G51160	AT4G33420	AT5G13550
	AT4G08770	AT1G11260	AT2G38600
	AT3G46600	AT2G25440	AT1G05340
	AT3G45300	AT4G21410	AT5G10380
	AT1G22885	AT3G45660	AT2G20562
	AT2G28960	AT1G21140	AT1G48325
	AT1G52260	AT5G53550	AT4G25760
	AT1G76570	AT1G71400	AT3G26910
	AT4G36150	AT3G52430	AT4G17840
	AT2G28080	AT2G47140	AT5G45080
	AT4G21510	AT5G45220	AT5G23660
	AT5G51850	AT1G70581	AT4G40080
	AT2G39660	AT5G54170	AT5G50200
	AT4G17030	AT4G39230	AT4G10500
	AT4G11655	AT3G05360	AT3G15340
	AT2G30400	AT4G03480	AT4G24310
	AT4G04220	AT1G17300	AT4G39890
	AT3G04000	AT5G22290	AT4G39660
	AT4G25560	AT4G12290	AT3G43828
	AT5G45280	AT5G44910	AT1G63550
	AT1G80240	AT3G18930	AT4G15100
	AT1G80650	AT3G60490	AT2G47450
	AT1G65730	AT4G16260	AT1G70290
	AT1G05560	AT1G72330	AT3G19010
	AT2G05520	AT5G02290	AT4G09460
	AT5G01830	AT1G14370	AT1G65481
	AT2G18750	AT4G37022	AT1G29640
	AT5G17960	AT3G19200	AT3G54050
	AT4G19520	AT1G72070	AT2G32030
	AT4G39570	AT5G14180	AT1G80300
	AT1G23830	AT5G07080	AT5G49480
	AT1G67480	AT5G05430	AT1G60940
	AT3G60670	AT5G17780	AT3G51890
	AT1G66480	AT2G28755	AT1G03740
	AT5G10210	AT3G22240	AT3G51920
	AT3G02242	AT5G45280	AT1G61820
	AT5G23000	AT1G16420	AT5G27690
	AT3G54880	AT2G41090	AT4G22070
	AT2G01430	AT3G11930	AT3G54620
	AT2G18196	AT2G40330	AT3G17410
	AT5G63130	AT5G07100	AT1G17290
	AT5G14410	AT1G32520	AT3G20340
	AT5G02400	AT3G50900	AT4G33720
	AT3G18773	AT2G40140	AT3G44720
	AT2G26440	AT1G54890	AT1G18280
	AT4G23270	AT5G54860	AT5G19440
	AT3G25730	AT3G48180	AT3G15450
	AT2G15960	AT2G37780	AT4G25380
	AT3G58780	AT5G65300	AT3G15760
	AT1G25560	AT1G75960	AT1G16130
	AT2G24550	AT4G26380	AT3G18930
	AT5G13740	AT3G09830	AT1G69050
	AT5G22560	AT3G50470	AT4G22470
	AT4G10720	AT1G14040	AT3G22200
	AT1G53430	AT4G29780	AT1G16390
	AT4G28400	AT1G53430	AT5G39080
	AT1G12880	AT2G25900	AT5G12880
	AT2G32487	AT1G20520	AT3G09940
	AT3G49530	AT3G23150	AT1G22110
	AT5G04230	AT2G38290	AT1G07000
	AT1G71697	AT5G06690	AT4G14630
	AT3G19390	AT2G46740	AT3G15060
	AT1G26730	AT3G47090	AT5G01100
	AT1G69050	AT2G37040	AT2G29990
	AT1G16670	AT5G01380	AT5G28830
	AT1G67400	AT1G51810	AT5G33290
	AT5G43470	AT2G39410	AT5G48175
	AT5G54585	AT2G41700	AT4G34890
	AT5G16650	AT2G02710	AT1G35710
	AT2G01180	AT4G01460	AT3G53180
	AT2G26975	AT2G47950	AT2G03240
	AT5G67520	AT1G33110	AT3G11820
	AT2G23810	AT4G39780	AT5G61210
	AT5G10530	AT5G40170	AT3G47380
	AT5G44460	AT1G14890	AT2G11320
	AT3G49630	AT5G40780	AT5G11520
	AT2G38310	AT4G40080	AT2G14750
	AT3G63380	AT5G66050	AT1G07040
	AT2G22300	AT1G17170	AT1G77890
	AT1G72280	AT1G15050	AT5G01500
	AT1G16420	AT4G24340	AT5G17390
	AT5G57910	AT3G50930	AT3G13750
	AT3G51890	AT5G10150	AT2G05510
	AT1G60000	AT2G45740	AT5G23050
	AT2G40940	AT2G48010	AT2G39660
	AT4G08555	AT1G47530	AT3G13100
	AT4G31500	AT5G42930	AT2G28710
	AT5G05140	AT5G01100	AT1G58410
	AT2G31865	AT2G30600	AT3G08970
	AT1G19540	AT1G21000	AT1G18270
	AT3G26080	AT2G15480	AT2G43060
	AT4G28240	AT1G19310	AT3G50900
	AT1G15050	AT2G26740	AT1G23120
	AT3G11280	AT1G48325	AT1G73010
	AT3G26840	AT4G24570	AT1G67520
	AT1G70140	AT3G26220	AT5G66170
	AT5G19100	AT2G41180	AT5G43520
	AT5G59550	AT5G01550	AT3G29810
	AT5G17760	AT5G23760	AT1G31350
	AT3G45330	AT5G28510	AT5G21170
	AT3G11402	AT2G14750	AT1G33880
	AT3G17110	AT2G44480	AT5G59730
	AT5G03720	AT4G14610	AT4G10510
	AT1G08900	AT3G52540	AT2G29120
	AT1G77060	AT1G22280	AT5G44380
	AT2G32560	AT1G15800	AT1G07240
	AT3G45960	AT1G76700	AT1G29670
	AT5G54170	AT2G45360	AT3G09290
	AT1G07000	AT2G31880	AT3G25730
	AT1G75020	AT3G17770	AT1G03600
	AT1G76930	AT4G25170	AT3G25190
	AT4G04630	AT5G62490	AT2G45740
	AT5G25910	AT1G77060	AT5G55560
	AT5G03310	AT1G23560	AT4G11330
	AT1G48320	AT1G27100	AT1G23850
	AT1G21000	AT4G17660	AT1G55000
	AT5G53130	AT5G09800	AT4G12350
	AT2G27150	AT4G23010	AT5G22560
	AT5G37740	AT1G65845	AT5G07330
	AT4G14610	AT2G26870	AT1G22900
	AT5G46710	AT2G33710	AT2G25900
	AT2G40750	AT3G54880	AT2G33480
	AT1G31885	AT3G01175	AT2G23770
	AT4G15990	AT5G44575	AT3G23150
	AT3G06380	AT1G66170	AT1G79245
	AT3G54050	AT2G24260	AT3G21690
	AT4G01026	AT5G55970	AT1G72490
	AT2G16900	AT4G31800	AT5G19220
	AT5G49770	AT4G15550	AT5G45220
	AT3G23080	AT1G71695	AT3G19800
	AT1G77380	AT5G47910	AT1G73480
	AT4G27440	AT5G03380	AT1G72330
	AT3G21090	AT5G53970	AT2G29950
	AT5G19220	AT2G11280	AT5G39660
	AT2G26070	AT3G49630	AT2G32660
	AT1G69523	AT5G18490	AT2G23760
	AT2G20950	AT4G39970	AT3G17790
	AT1G16225	AT5G14110	AT3G24420
	AT3G25190	AT2G41380	AT5G43170
	AT2G48090	AT3G61210	AT5G61600
	AT5G41180	AT1G75030	AT2G13360
	AT2G36430	AT1G15530	AT1G68840
	AT5G56870	AT3G55560	AT1G18835
	AT2G41640	AT5G17380	AT1G61810
	AT3G14840	AT1G08900	AT5G43260
	AT1G03980	AT2G45300	AT1G33840
	AT2G33170	AT3G15060	AT1G37130
	AT5G05850	AT2G45760	AT1G66130
	AT2G47730	AT1G52240	AT3G47540
	AT1G05135	AT1G63350	AT4G27830
	AT5G04770	AT4G04960	AT1G03905
	AT5G66815	AT5G65610	AT1G32060
	AT5G02000	AT3G46330	AT5G43590
	AT1G78390	AT1G23870	AT4G37670
	AT1G70720	AT1G46768	AT5G11650
	AT4G25250	AT2G45170	AT3G03870
	AT5G38096	AT5G11520	AT3G49160
	AT1G51260	AT5G52250	AT2G01670
	AT2G43890	AT3G51890	AT4G36430
	AT1G53130	AT5G06570	AT4G14540
	AT1G23110	AT4G30370	AT1G80920
	AT5G20670	AT3G27660	AT5G06730
	AT1G70260	AT3G57450	AT2G14290
	AT1G05530	AT3G28940	AT4G01540
	AT5G42235	AT3G21790	AT3G08720
	AT2G03370	AT5G53980	AT5G02290
	AT3G45720	AT1G43160	AT1G14890
	AT1G62940	AT1G67920	AT3G26680
	AT4G39000	AT1G51700	AT2G23450
	AT5G65340	AT3G57210	AT3G22260
	AT5G37800	AT4G25190	AT3G01490
	AT5G17720	AT1G58410	AT5G38850
	AT3G47710	AT1G03230	AT5G40645
	AT2G20750	AT4G09460	AT5G64900
	AT4G25480	AT1G68520	AT5G03380
	AT1G76620	AT5G39020	AT5G54170
	AT5G42600	AT5G58750	AT2G20950
	AT1G34490	AT1G57570	AT3G57750
	AT1G48070	AT5G52640	AT5G59820
	AT5G36140	AT1G66480	AT2G48010
	AT2G43880	AT3G01480	AT3G02242
	AT2G10940	AT1G63860	AT4G25940
	AT5G26070	AT5G23660	AT3G46530
	AT4G22210	AT1G71697	AT2G44490
	AT1G13230	AT1G47603	AT5G07760
	AT1G65310	AT5G44005	AT4G35480
	AT4G37420	AT4G16230	AT1G10140
	AT3G32030	AT5G55700	AT1G30560
	AT4G38700	AT3G49160	AT4G39540
	AT5G65800	AT2G41690	AT2G35820
	AT4G10370	AT3G51350	AT2G26695
	AT5G04120	AT1G17240	AT3G12510
	AT4G23070	AT4G11655	AT2G04038
	AT2G27535	AT5G46050	AT5G23760
	AT1G76240	AT2G20562	AT1G63010
	AT4G11020	AT1G69485	AT5G54940
	AT3G21890	AT4G34180	AT5G27600
	AT1G09540	AT4G20860	AT1G14642
	AT1G49370	AT4G25310	AT4G39955
	AT4G37235	AT1G02520	AT4G38550
	AT1G31772	AT1G17290	AT2G39650
	AT3G28390	AT1G02660	AT3G49580
	AT2G17600	AT5G28145	AT3G09390
	AT3G29252	AT3G16220	AT4G37560
	AT3G21680	AT1G79245	AT1G62840
	AT2G17590	AT2G18750	AT5G65500
	AT3G15115	AT1G51760	AT3G19660
	AT1G58037	AT5G04040	AT5G39040
	AT5G53250	AT2G43610	AT2G16500
	AT1G66460	AT1G02640	AT5G51070
	AT5G56320	AT5G49340	AT1G14150
	AT1G06980	AT2G13790	AT3G04520
	AT5G01330	AT5G52450	AT2G45300
	AT5G16530	AT3G25250	AT2G31880
	AT2G31540	AT3G52290	AT2G40140
	AT3G20160	AT1G17285	AT2G14510
	AT5G48010	AT5G20400	AT1G29400
	AT2G28860	AT5G06560	AT3G09830
	AT2G17330	AT1G11540	AT1G29120
	AT5G10990	AT2G43910	AT4G29780
	AT1G61840	AT1G05340	AT3G56060
	AT5G67430	AT3G11280	AT2G35980
	AT3G50120	AT2G27500	AT1G15890
	AT4G35210	AT1G53635	AT1G17744
	AT3G23730	AT1G16670	AT2G15695
	AT2G22460	AT3G57740	AT4G04700
	AT5G55770	AT4G11290	AT3G44630
	AT4G12510	AT2G33830	AT1G30720
	AT5G37620	AT4G27460	AT2G30720
	AT3G54830	AT1G51680	AT4G27450
	AT2G02620	AT1G55365	AT2G18750
	AT1G71050	AT3G03870	AT5G37850
	AT5G54700	AT3G03855	AT3G17700
	AT5G35870	AT2G20900	AT3G57210
	AT3G10470	AT2G02380	AT5G53050
	AT5G44770	AT3G54620	AT5G03550
	AT5G60770	AT1G28230	AT2G22800
	AT3G19320	AT1G58848	AT1G63580
	AT4G23870	AT5G61010	AT1G22930
	AT1G07460	AT5G63620	AT1G66480
	AT5G46900	AT4G32870	AT3G30775
	AT2G44740	AT2G05530	AT3G13430
	AT2G33260	AT1G55810	AT2G02220
	AT4G12520	AT4G01630	AT1G71400
	AT1G61930	AT3G61440	AT5G59530
	AT3G28740	AT2G03360	AT1G02360
	AT2G17300	AT4G34150	AT4G33730
	AT1G33670	AT4G04990	AT1G61430
	AT5G65390	AT1G14200	AT1G07260
	AT2G23630	AT3G25900	AT3G13080
	AT5G15180	AT5G53490	AT3G63010
	AT5G45650	AT5G60260	AT5G14120
	AT1G76480	AT2G23770	AT1G51790
	AT4G03292	AT1G06180	AT1G02610
	AT4G33790	AT5G46780	AT5G40000
	AT1G34500	AT1G33840	AT3G49210
	AT3G06460	AT3G63010	AT2G30490
	AT2G14920	AT1G61380	AT1G33910
	AT5G65330	AT4G22305	AT3G57740
	AT1G48670	AT5G18630	AT2G35300
	AT2G29220	AT1G33870	AT5G10210
	AT3G05936	AT5G41100	AT5G11670
	AT1G62190	AT2G18350	AT3G59750
	AT1G02813	AT5G39040	AT1G30620
	AT3G49190	AT5G61600	AT3G60150
	AT4G16270	AT4G39950	AT1G32460
	AT3G25655	AT1G02450	AT2G45170
	AT5G38100	AT4G13820	AT2G01755
	AT4G21760	AT4G12090	AT1G27980
	AT3G57157	AT4G28150	AT4G12120
	AT3G17130	AT3G51330	AT1G69600
	AT5G51520	AT2G24280	AT1G11540
	AT1G15180	AT5G19220	AT2G28960
	AT5G38970	AT2G40020	AT1G02520
	AT1G09350	AT2G46990	AT2G17036
	AT1G05420	AT1G55200	AT1G62200
	AT5G37550	AT2G28940	AT1G78850
	AT2G46480	AT1G11180	AT5G28770
	AT1G25240	AT2G17050	AT1G22280
	AT5G17450	AT5G53050	AT3G26690
	AT3G59130	AT3G02140	AT5G17760
	AT2G35612	AT5G16120	AT2G30790
	AT5G47990	AT2G40420	AT1G13260
	AT5G02890	AT1G10140	AT1G55800
	AT1G31670	AT1G61750	AT3G54420
	AT5G17040	AT1G22110	AT1G67920
	AT2G18800	AT1G10150	AT1G11330
	AT3G45080	AT1G31350	AT3G55890
	AT5G52790	AT1G18860	AT4G37780
	AT5G24100	AT4G13040	AT4G11360
	AT2G42380	AT1G13100	AT2G46430
	AT1G05660	AT5G27690	AT5G42650
	AT4G31320	AT5G22560	AT1G70810
	AT2G34010	AT1G23850	AT3G26080
	AT4G37700	AT1G03600	AT4G34230
	AT4G35320	AT4G21870	AT2G19110
	AT5G42580	AT2G35410	AT5G22570
	AT5G10430	AT1G35230	AT4G26288
	AT4G03060	AT2G28960	AT4G34150
	AT3G25700	AT2G18210	AT5G05440
	AT3G06770	AT2G21120	AT5G10695
	AT1G05540	AT1G78450	AT5G08240
	AT1G29025	AT4G25390	AT2G02390
	AT1G53830	AT1G29120	AT2G06255
	AT5G03760	AT1G31885	AT2G39530
	AT5G07200	AT3G09390	AT3G45640
	AT1G75780	AT1G08570	AT5G06980
	AT4G37160	AT5G65140	AT3G05200
	AT1G64910	AT4G16220	AT4G13110
	AT1G27140	AT5G40645	AT5G57655
	AT3G22250	AT5G38540	AT5G54165
	AT1G77200	AT3G46410	AT5G39480
	AT2G20724	AT5G04770	AT2G17055
	AT5G38820	AT4G01750	AT5G16410
	AT3G28160	AT5G05140	AT1G62422
	AT3G29780	AT2G03240	AT1G72680
	AT2G17890	AT1G48850	AT3G55560
	AT2G48080	AT1G50740	AT1G08910
	AT5G64620	AT1G03660	AT4G29190
	AT5G57540	AT1G78850	AT4G14610
	AT5G24105	AT4G35380	AT4G19530
	AT3G59850	AT4G33880	AT4G34180
	AT1G66030	AT3G55700	AT5G17280
	AT4G27030	AT5G24270	AT5G01810
	AT4G02650	AT5G37740	AT5G66070
	AT1G61160	AT4G16480	AT5G45250
	AT2G38920	AT2G15890	AT4G22640
	AT3G25905	AT5G64900	AT5G43190
	AT4G01060	AT1G69150	AT3G51430
	AT4G19970	AT5G11650	AT2G29410
	AT3G17580	AT2G47560	AT5G19240
	AT4G18760	AT4G04220	AT4G27310
	AT2G02250	AT5G44460	AT5G11920
	AT5G14340	AT2G26975	AT5G20830
	AT5G22355	AT4G25940	AT5G20480
	AT1G28170	AT4G28290	AT3G51730
	AT1G75590	AT1G69600	AT2G17220
	AT1G64780	AT5G14410	AT1G05060
	AT2G23130	AT3G53800	AT2G41342
	AT5G58784	AT1G66180	AT3G11340
	AT5G51490	AT1G17345	AT5G20400
	AT3G63470	AT3G23700	AT5G49760
	AT2G37580	AT3G52840	AT1G78895
	AT1G12845	AT5G44480	AT5G18630
	AT1G63600	AT3G53810	AT3G59410
	AT5G66690	AT1G03610	AT4G27460
	AT1G22530	AT3G23440	AT1G11350
	AT4G01140	AT4G16840	AT1G51270
	AT1G25450	AT1G59700	AT4G21534
	AT4G04745	AT3G14610	AT4G15550
	AT4G25830	AT4G19520	AT1G32940
	AT1G52700	AT5G58787	AT1G63440
	AT2G17070	AT1G47560	AT3G53260
	AT1G22630	AT2G05330	AT1G52110
	AT2G21880	AT2G43930	AT3G60490
	AT5G61570	AT1G11070	AT3G52870
	AT5G02270	AT1G13590	AT1G61750
	AT5G11930	AT2G36255	AT5G55700
	AT5G10100	AT4G29950	AT5G37070
	AT1G06120	AT2G36270	AT4G30370
	AT5G60520	AT3G48700	AT4G36450
	AT2G30220	AT2G14170	AT1G18500
	AT4G21780	AT1G03740	AT2G20320
	AT2G22930	AT2G43510	AT1G73280
	AT3G22840	AT3G04220	AT3G49780
	AT4G28900	AT3G03990	AT5G40450
	AT3G02020	AT1G05835	AT5G57060
	AT1G73600	AT1G62422	AT4G21990
	AT4G30180	AT1G78750	AT1G14170
	AT2G02950	AT3G10815	AT1G66970
	AT5G15900	AT5G65500	AT1G42990
	AT2G37380	AT1G27720	AT1G78270
	AT4G14860	AT4G37390	AT5G50450
	AT5G51930	AT5G14480	AT5G37740
	AT1G32385	AT5G01830	AT1G23390
	AT3G56080	AT5G48100	AT2G38290
	AT3G29630	AT2G20320	AT1G15430
	AT1G73780	AT5G14120	AT1G67480
	AT3G56290	AT2G45920	AT5G04040
	AT1G55440	AT2G41730	AT5G46760
	AT1G45035	AT4G35630	AT4G15130
	AT3G10520	AT2G29450	AT4G08340
	AT3G14370	AT4G04930	AT2G16900
	AT1G20190	AT1G33880	AT4G18360
	AT3G23360	AT5G39490	AT5G25450
	AT3G05860	AT3G58750	AT2G15680
	AT4G08570	AT1G15890	AT2G35410
	AT5G44110	AT2G30720	AT2G37040
	AT1G26360	AT2G39660	AT5G24270
	AT2G23410	AT2G28970	AT3G50950
	AT1G65860	AT2G39210	AT1G62750
	AT1G10385	AT3G50190	AT5G63620
	AT1G78230	AT2G13360	AT4G37030
	AT1G28130	AT1G51850	AT2G46650
	AT3G14440	AT5G01210	AT1G20620
	AT1G06330	AT3G50260	AT2G22300
	AT4G12170	AT5G14930	AT2G43930
	AT5G46890	AT3G18145	AT5G05140
	AT2G34080	AT1G68500	AT3G03990
	AT1G16400	AT3G07390	AT4G33540
	AT4G05100	AT2G15390	AT1G17345
	AT1G44542	AT4G03380	AT4G12720
	AT3G32040	AT4G19980	AT3G23260
	AT1G15460	AT1G78270	AT2G27390
	AT2G40610	AT3G26680	AT3G23560
	AT3G48260	AT5G06730	AT5G45110
	AT5G48000	AT1G63720	AT5G64300
	AT3G05890	AT1G67970	AT5G58375
	AT1G50720	AT3G21630	AT1G74010
	AT1G01420	AT4G39360	AT5G06839
	AT1G05280	AT5G37850	AT1G77060
	AT1G53708	AT3G49570	AT3G56400
	AT1G23160	AT4G24970	AT2G37760
	AT1G74890	AT5G03860	AT3G57450
	AT3G06890	AT4G12120	AT3G51340
	AT3G48940	AT4G36790	AT3G11900
	AT1G76210	AT3G46080	AT1G01490
	AT5G53380	AT1G29690	AT4G38830
	AT5G42040	AT5G10946	AT1G48260
	AT1G70985	AT3G22750	AT1G46768
	AT1G55410	AT2G41010	AT5G52190
	AT1G66800	AT5G16650	AT4G23010
	AT2G22750	AT1G22275	AT1G75030
	AT5G57530	AT4G15130	AT3G13110
	AT2G04680	AT4G12720	AT5G51460
	AT3G27170	AT4G15760	AT3G59900
	AT1G14280	AT3G60200	AT1G15380
	AT5G20410	AT5G19440	AT3G26650
	AT1G64640	AT1G21670	AT2G26500
	AT4G36220	AT1G23760	AT5G59550
	AT5G18220	AT2G30500	AT2G26070
	AT2G30230	AT5G59530	AT2G05940
	AT5G44130	AT5G17490	AT2G15390
	AT2G25160	AT5G06490	AT2G27660
	AT4G15290	AT3G07370	AT2G48020
	AT3G49760	AT3G04720	AT4G19510
	AT5G08640	AT1G15430	AT1G16260
	AT3G29410	AT3G58780	AT5G23405
	AT1G57590	AT2G23450	AT3G20380
	AT5G11570	AT2G44380	AT1G12130
	AT3G21620	AT2G30870	AT4G38590
	AT3G21560	AT4G11650	AT1G16225
	AT5G15940	AT1G78895	AT2G45220
	AT4G14980	AT1G36060	AT3G59660
	AT2G03090	AT1G68440	AT3G14460
	AT5G54790	AT5G49760	AT2G39110
	AT3G16560	AT1G29400	AT4G28270
	AT1G57560	AT2G28305	AT2G24100
	AT1G10530	AT4G36060	AT5G51850
	AT5G24990	AT4G29190	AT1G19310
	AT5G04390	AT1G60000	AT3G56360
	AT1G23200	AT5G57920	AT5G01830
	AT5G37820	AT5G50720	AT5G41080
	AT3G61660	AT1G67460	AT1G55810
	AT4G29180	AT5G41300	AT3G01175
	AT2G16580	AT2G15695	AT1G76150
	AT4G13000	AT4G00210	AT2G40420
	AT3G12610	AT1G17500	AT4G35380
	AT1G75620	AT5G40540	AT1G22360
	AT5G42500	AT1G18390	AT5G57887
	AT5G25020	AT3G22260	AT5G42900
	AT5G50800	AT1G68340	AT2G31820
	AT5G41380	AT2G38830	AT3G07700
	AT4G26320	AT1G01490	AT2G16365
	AT5G22310	AT1G16230	AT1G58848
	AT5G60660	AT1G07040	AT5G59270
	AT5G44680	AT3G60930	AT4G23270
	AT5G01335	AT1G33900	AT2G11300
	AT1G73620	AT4G28240	AT4G28040
	AT3G54800	AT2G15680	AT4G04960
	AT1G38131	AT2G47240	AT5G44070
	AT5G48900	AT5G15730	AT4G16480
	AT5G54030	AT5G51460	AT1G76590
	AT1G65670	AT4G08470	AT3G61440
	AT3G60280	AT2G29480	AT3G12800
	AT1G09750	AT2G46260	AT5G49665
	AT2G25150	AT2G45220	AT4G20860
	AT4G27840	AT4G23100	AT1G17310
	AT5G46600	AT2G22850	AT1G16160
	AT2G38170	AT4G10500	AT2G17710
	AT4G17280	AT3G07040	AT1G21410
	AT4G14380	AT1G15900	AT5G01880
	AT5G51500	AT5G54940	AT1G15530
	AT5G03960	AT3G55740	AT3G55270
	AT4G22217	AT3G57750	AT5G04020
	AT4G38400	AT4G21510	AT4G30390
	AT5G47450	AT3G49130	AT3G58750
	AT1G22220	AT1G65481	AT4G01600
	AT3G47750	AT3G29400	AT5G55970
	AT2G16230	AT2G29950	AT2G31955
	AT1G16750	AT5G35525	AT1G31885
	AT1G62560	AT1G69900	AT3G57550
	AT3G43960	AT3G49530	AT1G29760
	AT3G58120	AT5G03330	AT2G18210
	AT3G07010	AT2G46270	AT2G02710
	AT3G27884	AT1G67060	AT2G46260
	AT1G55330	AT1G48640	AT5G19850
	AT1G54020	AT1G58110	AT4G35600
	AT5G25010	AT5G65110	AT1G13195
	AT1G22160	AT1G67150	AT2G41640
	AT5G52260	AT2G01670	AT1G34180
	AT5G61430	AT5G01950	AT2G03730
	AT3G53010	AT1G01480	AT1G55110
	AT1G62870	AT1G78000	AT1G69485
	AT4G30420	AT2G02180	AT5G52710
	AT2G39010	AT2G16900	AT1G01820
	AT5G21100	AT3G44720	AT3G18290
	AT3G02620	AT5G67520	AT5G21940
	AT5G02330	AT4G16890	AT3G10985
	AT1G23060	AT5G39080	AT1G13100
	AT5G19970	AT5G60750	AT5G06690
	AT1G11545	AT3G27030	AT5G39160
	AT3G25670	AT3G56200	AT2G38230
	AT2G38750	AT3G21330	AT2G35736
	AT3G20850	AT5G48110	AT2G38210
	AT3G54340	AT2G46660	AT3G28210
	AT4G34760	AT4G27600	AT5G44582
	AT3G12110	AT1G65620	AT5G24240
	AT3G11370	AT1G32530	AT1G32970
	AT2G30380	AT3G05200	AT5G26690
	AT3G28420	AT3G06380	AT1G58590
	AT5G06530	AT1G08910	AT4G33940
	AT2G43340	AT1G67800	AT5G65609
	AT2G38300	AT2G23810	AT4G27020
	AT5G11590	AT1G70520	AT4G31800
	AT1G11655	AT5G15120	AT1G20510
	AT1G80340	AT2G30440	AT1G32530
	AT5G58770	AT1G58590	AT2G41430
	AT5G42590	AT4G28300	AT1G24150
	AT5G50740	AT5G58350	AT2G30840
	AT5G05900	AT3G26510	AT1G66690
	AT5G11110	AT1G30760	AT1G53633
	AT5G62900	AT5G42440	AT1G61215
	AT4G25420	AT3G08720	AT2G28940
	AT2G19410	AT1G79670	AT5G53490
	AT5G05270	AT1G05060	AT1G47603
	AT2G35859	AT5G10695	AT2G32190
	AT4G29450	AT5G56100	AT5G06230
	AT5G26230	AT5G66070	AT5G15730
	AT1G76090	AT3G15770	AT4G08850
	AT3G54600	AT2G35910	AT4G13830
	AT4G25700	AT2G17730	AT3G01480
	AT1G16530	AT4G33980	AT3G20410
	AT1G10400	AT3G16720	AT4G03410
	AT2G37540	AT1G07240	AT4G36060
	AT4G31650	AT4G37530	AT3G58490
	AT2G40475	AT2G31800	AT1G21210
	AT2G43050	AT2G27535	AT3G56140
	AT3G22540	AT5G04120	AT4G18140
	AT5G45095	AT1G23110	AT4G23570
	AT4G22460	AT1G65310	AT3G48020
	AT4G11210	AT5G46900	AT4G31980
	AT1G54120	AT5G02000	AT1G33055
	AT1G61050	AT1G05530	AT4G34120
	AT1G05650	AT2G39010	AT2G37150
	AT1G13970	AT4G25250	AT4G11480
	AT1G52750	AT4G25470	AT1G76080
	AT1G11700	AT5G62330	AT2G29670
	AT3G20140	AT5G36140	AT5G38550
	AT3G44420	AT3G54830	AT2G32960
	AT4G09480	AT3G17130	AT5G51110
	AT3G10525	AT5G60770	AT3G06380
	AT3G48550	AT5G09210	AT4G01630
	AT1G49450	AT1G62190	AT3G55980
	AT2G14960	AT1G51260	AT5G13820
	AT5G62920	AT5G37800	AT5G40780
	AT3G49930	AT3G14450	AT5G25940
	AT5G16590	AT1G53130	AT1G34420
	AT3G28100	AT5G42600	AT4G26470
	AT3G55120	AT1G78390	AT5G06560
	AT5G28960	AT1G70260	AT4G15760
	AT3G59730	AT4G12510	AT2G42280
	AT3G25790	AT5G17040	AT2G01450
	AT5G62330	AT5G65340	AT1G11580
	AT2G43290	AT3G45110	AT1G22710
	AT5G35190	AT1G76620	AT2G29490
	AT5G51470	AT3G03820	AT1G49000
	AT3G54770	AT1G09350	AT5G10300
	AT3G14530	AT1G20990	AT5G48100
	AT4G00430	AT5G42610	AT3G55740
	AT1G61390	AT1G62940	AT3G06500
	AT5G25460	AT2G17890	AT3G54880
	AT3G23470	AT5G46890	AT3G26840
	AT3G20940	AT4G25010	AT2G22850
	AT5G20700	AT4G11210	AT3G14470
	AT5G38010	AT4G05110	AT5G44460
	AT1G78260	AT2G22460	AT2G40940
	AT2G34350	AT2G27550	AT3G14260
	AT3G27490	AT5G17450	AT1G77000
	AT3G11385	AT4G37235	AT1G14040
	AT5G38700	AT1G52690	AT5G24430
	AT3G16410	AT3G47710	AT5G09680
	AT5G62130	AT5G53250	AT1G17240
	AT4G17670	AT2G20750	AT1G10480
	AT2G02450	AT3G46750	AT5G64230
	AT1G79410	AT2G42380	AT1G70300
	AT1G28660	AT1G57590	AT4G21903
	AT5G28913	AT1G10385	AT5G63130
	AT5G66460	AT2G28860	AT4G28025
	AT1G70110	AT2G25150	AT3G28340
	AT3G25290	AT1G75780	AT3G49530
	AT1G75550	AT4G37160	AT3G63180
	AT5G06250	AT5G24105	AT2G26975
	AT3G44990	AT2G43880	AT4G26090
	AT2G34355	AT3G06460	AT4G39230
	AT2G28410	AT5G44770	AT5G18350
	AT5G45810	AT1G60050	AT5G60710
	AT1G49620	AT3G23730	AT1G56145
	AT1G78070	AT3G45720	AT3G02140
	AT2G18650	AT1G34500	AT3G14230
	AT1G12420	AT1G63600	AT3G46930
	AT2G23400	AT1G66030	AT1G63245
	AT4G11780	AT1G61130	AT5G39190
	AT3G52740	AT5G15180	AT4G16890
	AT5G10130	AT1G65330	AT5G02030
	AT3G58990	AT1G26360	AT2G28660
	AT2G24400	AT1G76240	AT3G12740
	AT1G75300	AT1G49370	AT2G43500
	AT1G44830	AT4G37700	AT2G32830
	AT1G72240	AT4G36570	AT3G08640
	AT3G04140	AT1G49220	AT3G26510
	AT3G46880	AT2G25160	AT3G24540
	AT1G03870	AT4G33790	AT1G79450
	AT5G36260	AT5G01330	AT4G17230
	AT4G17970	AT5G45650	AT1G45145
	AT5G09978	AT5G62420	AT1G67400
	AT3G44510	AT4G12520	AT1G09415
	AT5G04820	AT1G33670	AT3G15770
	AT1G20070	AT4G35210	AT2G25450
	AT1G12240	AT4G25480	AT4G24480
	AT1G78360	AT4G20240	AT3G53130
	AT5G44670	AT3G13840	AT3G03855
	AT4G14750	AT3G45080	AT1G67090
	AT1G64390	AT3G19320	AT5G04720
	AT1G77760	AT4G23070	AT3G46730
	AT3G59140	AT5G48010	AT3G07274
	AT5G26290	AT5G47990	AT1G18200
	AT4G09500	AT5G42235	AT4G20070
	AT1G08500	AT2G33790	AT2G46660
	AT1G51770	AT5G57540	AT1G71697
	AT1G64440	AT5G38100	AT3G25070
	AT5G43040	AT2G38920	AT1G25390
	AT4G22666	AT1G31772	AT2G33830
	AT5G59220	AT4G09480	AT5G24230
	AT1G60190	AT4G22460	AT4G28390
	AT1G05100	AT5G14340	AT2G20610
	AT1G01200	AT4G36220	AT4G00210
	AT4G13620	AT5G41380	AT5G44290
	AT1G55265	AT1G70720	AT2G38250
	AT5G26080	AT5G02330	AT5G13200
	AT3G49690	AT1G48070	AT1G72280
	AT4G12730	AT2G48080	AT5G58800
	AT4G35680	AT5G42590	AT2G30440
	AT1G12110	AT4G30290	AT1G48000
[truncated: 4,025 more rows]

## Sheet: flg22-417
Supplementary Data 3: Identification of misregulated iron deficiency-related genes upon early defense response
List of iron misregulated genes at 0.5h, 1h,3h and 6h under flg22-417 and overlaping genes with the list of iron deficiency-related genes at different time point
flg22-417_0.5h	flg22-417_1h	flg22-417_3h	flg22-417_6h		Iron_def flg22-417_0.5h			Iron_def flg22-417_1h			Iron_def flg22-417_3h			Iron_def flg22-417_6h				Core_flg22-417_CORE
AT1G05675	AT4G22030	AT3G26200	AT3G26200		AT4G17615	CBL1		AT3G25930	AT3G25930 Adenine nucleotide alpha hy		AT5G04950	NAS1		AT5G04950	NAS1			AT4G11280	ACS6
AT4G37710	AT1G05675	AT4G22030	AT5G22300		AT4G11280	ACS6		AT4G11280	ACS6		AT3G25930	AT3G25930 Adenine nucleotide alpha hy		AT3G18290	BTS			AT2G22750	BHLH018
AT1G56240	AT1G69920	AT4G28420	AT5G37840		AT2G22750	BHLH018		AT5G13740	ZIF1		AT4G11280	ACS6		AT4G11280	ACS6
AT1G22810	AT1G56240	AT5G22300	AT4G22030		AT3G45640	MPK3		AT2G22770	NAI1		AT1G56430	NAS4		AT3G47640	PYE
AT3G60120	AT1G14550	AT3G12910	AT4G04540		AT1G47400	FEP3		AT1G21140	VTL1		AT1G47395	FEP2		AT3G25190	VTL5
AT4G31950	AT2G17740	AT2G36770	AT2G39030					AT4G37850	BHLH025		AT3G25190	VTL5		AT5G13740	ZIF1
AT5G24110	AT4G28420	AT1G14550	AT4G28420					AT2G22750	BHLH018		AT3G56970	BHLH038		AT3G59220	PRN
AT5G37840	AT1G59865	AT1G65790	AT4G37710					AT3G62270	BOR2		AT5G13740	ZIF1		AT1G18970	GPL4
AT3G12910	AT3G02840	AT4G37710	AT3G60120					AT3G45640	MPK3		AT3G59220	PRN		AT4G36060	BHLH011
AT1G14550	AT2G02010	AT1G13490	AT1G69920								AT1G18970	GLP4		AT1G76800	VTL2
AT2G02010	AT5G24110	AT2G39030	AT1G14550								AT4G36060	BHLH011		AT3G19860	BHLH121
AT1G56060	AT5G05300	AT1G69920	AT5G25180								AT2G22770	NAI1		AT2G22750	BHLH018
AT4G11070	AT4G11070	AT5G61160	AT4G31970								AT1G21140	VTL1		AT3G25930	AT3G25930 Adenine nucleotide alpha hydrolases
AT4G18195	AT3G12910	AT1G51915	AT2G17740								AT4G37850	BHLH025		AT3G56090	FER3
AT1G69920	AT1G51915	AT2G26560	AT1G22810								AT2G22750	BHLH018		AT1G01480	ACS2
AT1G59865	AT5G37840	AT4G04540	AT2G36770								AT3G49630	At3g49630 - Probable 2-oxoglutarate-dependent		AT1G12740	CYP87A2
AT5G24550	AT5G58680	AT5G37840	AT3G24510								AT3G62270	BOR2		AT1G47400	FEP3
AT1G51915	AT2G24750	AT2G43620	AT3G01500											AT4G14410	BHLH104
AT5G19700	AT1G22810	AT1G26380	AT2G26560											AT4G37850	BHLH025
AT4G28420	AT1G67270	AT3G60120	AT2G30750											AT3G49630	AT3G49630 2-oxoglutarate (2OG)
AT1G56250	AT2G43620	AT1G51913	AT1G19670											AT3G62270	BOR2
AT4G22030	AT2G44070	AT2G17740	AT1G74140											AT3G45640	MPK3
AT2G31345	AT5G06870	AT1G08630	AT1G26240
AT1G08860	AT5G24550	AT4G31970	AT2G23260
AT5G22520	AT1G26380	AT1G67270	AT1G51915
AT4G16820	AT5G11140	AT4G11070	AT1G08630
AT5G52700	AT3G60120	AT2G30750	AT5G61160
AT2G32200	AT1G56060	AT1G26240	AT4G11070
AT1G17420	AT4G18195	AT5G39580	AT1G26380
AT1G51920	AT5G47850	AT2G31345	AT1G05675
AT3G02840	AT4G21920	AT1G19670	AT4G31950
AT5G39580	AT4G23030	AT2G29150	AT3G49620
AT4G23215	AT1G30780	AT1G05675	AT2G41280
AT1G65390	AT1G51913	AT1G26410	AT2G03250
AT1G36600	AT2G23270	AT1G71520	AT2G29470
AT5G64870	AT1G69930	AT4G23280	AT2G24750
AT4G22710	AT4G37710	AT5G24110	AT2G15042
AT2G24600	AT5G39580	AT4G23215	AT5G05340
AT1G14540	AT1G56242	AT1G12940	AT1G67980
AT4G00970	AT1G14540	AT5G44990	AT5G43650
AT5G36925	AT1G56250	AT5G50790	AT1G64160
AT1G26380	AT5G37490	AT1G09080	AT2G43620
AT1G51913	AT2G40740	AT2G02010	AT1G02940
AT5G52670	AT3G23240	AT2G24750	AT5G39580
AT5G54720	AT4G23280	AT3G01500	AT5G36970
AT2G43620	AT1G26410	AT1G67980	AT1G51913
AT4G14368	AT1G51920	AT2G39400	AT1G13490
AT2G40740	AT5G22520	AT4G18195	AT5G44990
AT5G54710	AT5G56960	AT1G02940	AT1G67270
AT2G24750	AT2G39400	AT1G21120	AT2G02010
AT4G11521	AT3G13433	AT5G45570	AT1G56240
AT1G13490	AT2G22880	AT1G14540	AT1G02930
AT5G05300	AT5G59190	AT4G21380	AT3G03670
AT5G40180	AT3G43250	AT4G08380	AT1G30135
AT2G44840	AT2G40180	AT1G36600	AT3G49110
AT3G26200	AT5G57220	AT5G22910	AT1G17420
AT3G01830	AT1G21120	AT1G51920	AT2G01560
AT1G30780	AT3G16530	AT5G37490	AT1G24145
AT3G13433	AT5G24180	AT3G46190	AT1G69930
AT1G67270	AT4G22710	AT1G59865	AT4G13090
AT1G71520	AT1G71520	AT5G05300	AT1G75830
AT5G57220	AT4G24600	AT2G01560	AT4G23320
AT2G45760	AT5G19880	AT1G02930	AT4G08380
AT3G53770	AT2G44578	AT4G13090	AT2G39400
AT5G11140	AT4G21380	AT3G02840	AT4G02670
AT4G30064	AT5G36925	AT2G19330	AT5G66780
AT1G69930	AT2G46255	AT4G11521	AT1G26410
AT1G21120	AT5G44990	AT5G57220	AT2G31345
AT4G01250	AT1G30135	AT5G19880	AT2G29460
AT3G44860	AT4G16820	AT1G69930	AT2G15040
AT1G24145	AT4G00970	AT5G43650	AT3G12910
AT1G53080	AT1G07135	AT1G56240	AT2G47190
AT4G15975	AT4G14450	AT5G11140	AT4G37290
AT2G43000	AT1G24145	AT4G31950	AT2G04040
AT2G02340	AT2G19190	AT4G23030	AT2G29930
AT1G07135	AT3G18250	AT2G19190	AT1G66700
AT3G28580	AT4G10520	AT3G16150	AT5G57510
AT1G13550	AT4G30064	AT5G56960	AT4G23030
AT5G22530	AT2G37810	AT3G44860	AT2G30670
AT1G72520	AT3G04210	AT3G18250	AT1G63560
AT2G17740	AT5G39100	AT1G74140	AT1G59950
AT4G11000	AT1G18570	AT4G30064	AT4G16690
AT3G54150	AT5G65600	AT4G37290	AT1G44010
AT2G19330	AT2G37430	AT1G30135	AT4G21380
AT4G22105	AT5G52760	AT3G16530	AT5G50790
AT1G36620	AT5G40180	AT3G49110	AT2G36800
AT4G23030	AT5G54710	AT5G24550	AT1G80160
AT4G14365	AT5G52750	AT2G04040	AT5G56960
AT5G64905	AT2G04495	AT2G41280	AT1G56250
AT5G22545	AT1G07160	AT3G17400	AT2G43000
AT2G39400	AT3G23250	AT3G24510	AT5G44420
AT5G52750	AT5G54720	AT3G03670	AT1G21400
AT3G17690	AT3G28580	AT1G69490	AT1G03790
AT4G23170	AT3G46190	AT1G63560	AT5G57220
AT5G37490	AT3G49110	AT2G03250	AT1G02920
AT2G22880	AT1G05680	AT2G40180	AT2G33130
AT5G39670	AT5G47220	AT1G24147	AT1G15520
AT1G03495	AT2G43000	AT3G23240	AT4G21920
AT5G09876	AT1G13480	AT2G22880	AT1G56060
AT2G41100	AT2G41100	AT3G48630	AT1G32350
AT2G23321	AT1G53625	AT1G44010	AT3G19615
AT1G33600	AT1G80840	AT2G40740	AT1G79680
AT2G17040	AT1G04370	AT2G02340	AT2G38240
AT5G52680	AT4G10530	AT4G13095	AT3G14710
AT3G14225	AT4G23230	AT3G19615	AT3G30393
AT5G47850	AT2G26560	AT5G25180	AT3G16530
AT5G65600	AT1G15520	AT4G10530	AT1G14540
AT1G53625	AT4G11890	AT2G43000	AT4G25580
AT5G58680	AT4G35180	AT2G18420	AT3G48580
AT1G21130	AT1G33600	AT1G24145	AT2G40740
AT3G17400	AT1G17600	AT5G54720	AT1G57630
AT5G18470	AT2G21900	AT2G26020	AT2G44578
AT4G18205	AT1G35710	AT1G64160	AT5G22910
AT3G23230	AT5G64905	AT1G56060	AT3G02840
AT4G15236	AT4G15975	AT2G23270	AT4G18195
AT4G23280	AT5G06860	AT2G29460	AT5G22520
AT2G29100	AT2G30750	AT5G40590	AT5G24550
AT4G30430	AT4G23220	AT2G15042	AT5G05300
AT1G18570	AT3G19615	AT1G68630	AT5G24540
AT4G03460	AT5G22910	AT1G02920	AT3G18250
AT5G56960	AT1G65390	AT4G24600	AT4G08780
AT4G23250	AT1G17420	AT1G66700	AT2G36970
AT3G29000	AT4G11521	AT2G37810	AT5G19880
AT1G80840	AT5G52680	AT2G33160	AT4G23280
AT5G28610	AT3G23550	AT5G39110	AT4G37060
AT2G40180	AT5G57510	AT1G56250	AT1G59865
AT5G52760	AT5G01540	AT4G10520	AT1G69490
AT1G13480	AT1G64160	AT5G25250	AT1G57650
AT1G66090	AT3G54150	AT1G79680	AT3G23230
AT5G11210	AT4G11000	AT5G46295	AT3G60140
AT1G56242	AT3G29000	AT5G42830	AT1G21120
AT1G66780	AT1G13550	AT5G54710	AT4G11170
AT4G11470	AT4G38560	AT1G02620	AT1G65790
AT4G21920	AT5G52670	AT1G21400	AT2G19190
AT5G44990	AT5G28610	AT4G00970	AT2G23270
AT2G19190	AT2G29470	AT3G49620	AT2G22880
AT1G78410	AT1G27730	AT1G15520	AT4G24600
AT5G25250	AT2G29100	AT2G30670	AT3G16150
AT5G01540	AT3G01500	AT4G14450	AT1G66090
AT4G23220	AT2G36440	AT1G48980	AT4G26950
AT4G14450	AT5G38200	AT2G03290	AT1G71140
AT1G19380	AT5G22530	AT5G64905	AT1G09080
AT1G58300	AT5G25260	AT1G06225	AT5G05530
AT4G10520	AT5G40590	AT2G33130	AT5G39110
AT4G23180	AT4G23810	AT1G75830	AT5G67310
AT1G26410	AT4G11170	AT2G29470	AT2G43920
AT4G13095	AT1G76650	AT5G16920	AT4G23215
AT1G09930	AT1G06225	AT4G08860	AT5G58840
AT3G44870	AT2G36690	AT1G22810	AT3G03240
AT4G11890	AT2G25735	AT1G58561	AT2G02930
AT1G51820	AT1G21130	AT1G57650	AT1G55020
AT5G28630	AT3G47380	AT2G44070	AT5G24110
AT2G37810	AT5G48430	AT2G38870	AT2G15780
AT5G66640	AT4G23250	AT1G13480	AT1G06225
AT1G55450	AT2G28630	AT4G16820	AT4G15530
AT1G16150	AT4G11470	AT1G21130	AT4G28460
AT5G52710	AT3G23230	AT4G19800	AT5G25250
AT2G36690	AT5G18470	AT1G26420	AT4G08860
AT1G07160	AT3G01830	AT5G06860	AT5G02900
AT4G08860	AT3G15500	AT1G33600	AT3G14620
AT3G50930	AT1G26420	AT5G65600	AT3G54150
AT4G18197	AT5G45090	AT3G21500	AT3G23240
AT3G47380	AT1G26240	AT1G17420	AT1G47510
AT5G20230	AT4G22690	AT1G18570	AT1G72520
AT1G28600	AT3G15518	AT1G53625	AT3G28770
AT1G57990	AT1G44010	AT4G21920	AT2G30660
AT4G28085	AT1G66600	AT1G72520	AT1G52890
AT1G31290	AT4G33050	AT4G11890	AT1G23730
AT5G66020	AT2G33130	AT1G22210	AT5G35777
AT5G65130	AT2G04040	AT3G11773	AT4G37220
AT3G15518	AT5G57190	AT5G39100	AT4G30064
AT1G57650	AT5G24640	AT2G29100	AT4G19370
AT2G26560	AT1G73500	AT4G15530	AT1G10070
AT4G37370	AT1G67980	AT2G44578	AT4G10530
AT5G51190	AT1G72520	AT2G24165	AT1G18350
AT2G46400	AT4G19800	AT4G35770	AT2G18420
AT5G44590	AT4G14365	AT5G67080	AT4G14450
AT5G10380	AT5G03390	AT3G48850	AT3G30768
AT5G22910	AT4G34410	AT3G29190	AT4G16820
AT4G23550	AT3G21520	AT2G41100	AT2G40180
AT5G19240	AT3G59080	AT3G54150	AT1G28190
AT4G22690	AT1G55450	AT1G03790	AT3G13270
AT5G64750	AT1G24140	AT4G25580	AT5G54710
AT3G23120	AT4G17490	AT5G52350	AT3G04210
AT2G26380	AT5G67080	AT2G38860	AT3G21500
AT4G34400	AT3G48640	AT5G25970	AT4G13095
AT3G57460	AT1G02930	AT5G57510	AT4G19750
AT5G55090	AT1G08630	AT3G14620	AT1G18830
AT4G21380	AT4G28350	AT1G13550	AT5G40990
AT3G16530	AT4G18205	AT5G45090	AT2G38870
AT5G46330	AT2G26530	AT5G44568	AT5G65600
AT3G23250	AT2G24600	AT4G18170	AT3G48850
AT5G48540	AT2G28270	AT3G30393	AT5G39120
AT2G23270	AT1G03495	AT5G05530	AT5G11140
AT3G04210	AT5G25250	AT1G18350	AT5G38200
AT2G18690	AT4G26260	AT5G64667	AT3G44300
AT1G72910	AT5G61090	AT4G14365	AT3G05370
AT5G52690	AT4G28085	AT3G53280	AT1G58561
AT1G19020	AT1G21326	AT1G52890	AT4G18940
AT4G10530	AT5G28630	AT4G18940	AT3G20395
AT2G29110	AT1G13490	AT4G08780	AT5G40590
AT4G33050	AT1G75490	AT4G23170	AT1G07135
AT4G18250	AT4G23170	AT5G52670	AT4G10520
AT4G35180	AT5G40990	AT3G15500	AT1G33030
AT2G03540	AT1G53080	AT1G21110	AT2G26530
AT1G16160	AT1G79680	AT1G15125	AT1G33600
AT1G33612	AT2G01560	AT4G26950	AT1G36622
AT1G79680	AT4G18197	AT1G36620	AT5G47220
AT1G73805	AT2G03540	AT2G02930	AT5G64905
AT1G58420	AT1G51820	AT4G37060	AT1G15125
AT2G24850	AT3G44260	AT1G23730	AT4G18170
AT1G72930	AT1G15125	AT1G63590	AT1G21230
AT3G56710	AT1G66090	AT1G10070	AT2G29100
AT4G12720	AT1G63560	AT5G25260	AT3G26230
AT1G26420	AT1G21230	AT1G55450	AT3G28930
AT1G80450	AT4G13095	AT3G23230	AT1G56710
AT2G32020	AT1G15330	AT5G64890	AT1G18570
AT5G46360	AT5G51190	AT2G36800	AT5G67080
AT5G35735	AT2G46495	AT5G47850	AT1G21130
AT4G15480	AT3G16150	AT5G38200	AT5G38900
AT5G41750	AT3G44860	AT4G21840	AT1G30780
AT5G64890	AT2G17040	AT3G11740	AT1G02630
AT4G28160	AT2G29110	AT3G60140	AT5G24180
AT1G36640	AT5G44580	AT1G80840	AT3G46190
AT5G57190	AT4G22470	AT1G07160	AT5G54720
AT1G70130	AT1G78830	AT4G19370	AT1G64660
AT5G45340	AT1G25400	AT3G21520	AT4G33710
AT4G34410	AT1G21110	AT5G05730	AT3G53160
AT2G34930	AT1G72910	AT4G26260	AT3G09405
AT1G21110	AT4G18250	AT3G15518	AT1G74080
AT4G02330	AT1G14260	AT4G11393	AT4G35770
AT1G15520	AT1G28190	AT2G23260	AT3G04000
AT1G67980	AT5G20230	AT5G22520	AT2G14440
AT3G59080	AT1G35210	AT4G39830	AT1G51920
AT3G22910	AT2G38470	AT5G47220	AT4G15310
AT1G36622	AT3G15440	AT4G11470	AT5G45090
AT2G44370	AT3G03670	AT1G32350	AT4G13420
AT5G03390	AT1G19380	AT5G61890	AT1G63590
AT3G18250	AT5G42830	AT4G22710	AT3G44717
AT1G61560	AT4G17500	AT4G13300	AT3G28580
AT3G45060	AT1G72920	AT5G28630	AT5G42830
AT1G35210	AT4G37780	AT1G28190	AT3G01970
AT4G40020	AT3G23120	AT2G30660	AT4G18250
AT1G09932	AT4G18170	AT5G48430	AT5G58680
AT4G20000	AT5G64750	AT5G44420	AT5G07430
AT1G18382	AT1G07690	AT4G11170	AT1G54950
AT1G02930	AT2G41280	AT1G18830	AT1G27730
AT4G22470	AT5G39670	AT3G09405	AT3G01960
AT3G63350	AT5G44582	AT1G15040	AT1G05880
AT2G46495	AT1G58300	AT5G03390	AT2G38860
AT1G14480	AT4G39830	AT4G28460	AT1G68450
AT5G40590	AT1G01560	AT4G23610	AT5G06860
AT2G37430	AT4G15310	AT1G68450	AT3G46680
AT3G01500	AT2G44370	AT2G25735	AT1G13480
AT3G55840	AT1G68450	AT1G21230	AT3G44840
AT5G52720	AT5G64890	AT1G64660	AT1G53625
AT1G67856	AT3G05370	AT1G36640	AT4G27300
AT4G23190	AT1G16150	AT5G44580	AT5G64890
AT4G19925	AT1G09421	AT3G23550	AT3G23250
AT5G48430	AT4G13090	AT3G26230	AT1G21890
AT5G40000	AT2G47550	AT4G33050	AT4G31960
AT2G04040	AT5G54490	AT1G58602	AT4G22710
AT4G17090	AT1G11185	AT5G65690	AT3G21080
AT4G36500	AT3G20395	AT2G18690	AT1G26420
AT1G67000	AT2G32020	AT1G22890	AT5G43570
AT1G01560	AT5G44690	AT5G64510	AT5G22270
AT2G01560	AT5G27420	AT5G36925	AT1G71520
AT2G39200	AT2G44840	AT5G01540	AT5G05730
AT4G39580	AT4G03460	AT5G22270	AT1G62420
AT3G46190	AT1G66920	AT1G59950	AT5G39630
AT5G44568	AT1G70700	AT1G80160	AT1G58602
AT4G29780	AT5G04340	AT1G33030	AT1G66600
AT3G10720	AT1G74930	AT1G75490	AT3G47340
AT4G20780	AT1G02920	AT4G31960	AT5G13080
AT5G07430	AT5G14700	AT3G15440	AT2G21900
AT4G23610	AT1G02620	AT1G04370	AT3G21781
AT3G52430	AT5G66020	AT3G53160	AT1G17600
AT5G14700	AT1G36640	AT1G25220	AT5G49690
AT1G72900	AT3G53280	AT1G36622	AT5G44590
AT4G20830	AT5G46295	AT5G20230	AT1G03495
AT3G17700	AT5G26920	AT1G66600	AT2G41100
AT5G44070	AT5G13220	AT4G23260	AT2G43570
AT1G65484	AT5G64870	AT3G23250	AT4G18990
AT1G69840	AT2G18690	AT1G56242	AT3G23550
AT3G07250	AT5G35735	AT1G21326	AT4G13300
AT4G39830	AT3G56710	AT2G26530	AT1G21320
AT4G21840	AT3G26170	AT5G37485	AT3G54625
AT5G57510	AT5G06865	AT2G44370	AT3G15500
AT2G25735	AT1G27020	AT3G47380	AT3G63380
AT1G72920	AT5G22250	AT3G13433	AT4G17490
AT2G44340	AT1G69890	AT5G17990	AT2G45760
AT4G26200	AT4G15480	AT1G14870	AT5G15850
AT3G21520	AT2G41230	AT1G63570	AT3G04420
AT1G65490	AT4G28460	AT5G47380	AT5G20230
AT2G35930	AT5G52710	AT1G70700	AT1G80840
AT1G27730	AT2G34000	AT2G29110	AT2G35730
AT1G76640	AT2G29460	AT1G19250	AT4G22690
AT4G38560	AT3G50480	AT5G36970	AT2G28630
AT5G46295	AT5G10380	AT2G37430	AT4G14226
AT1G11920	AT1G53980	AT2G43570	AT5G26920
AT3G44630	AT3G53820	AT3G62950	AT1G13550
AT1G72940	AT3G24400	AT5G13080	AT3G43200
AT4G14680	AT2G28850	AT5G60900	AT1G62760
AT1G28190	AT4G01700	AT3G50160	AT2G46750
AT1G07690	AT3G47430	AT4G11000	AT1G36640
AT5G46350	AT1G72416	AT1G57630	AT3G26180
AT5G48530	AT1G15040	AT5G40990	AT5G52750
AT4G17490	AT4G23610	AT3G24400	AT4G39580
AT5G51480	AT5G65130	AT5G52750	AT4G33050
AT4G15417	AT1G57990	AT4G17490	AT5G46770
AT4G36110	AT5G12340	AT5G14470	AT1G13520
AT5G06860	AT1G74650	AT1G21320	AT5G37490
AT1G78830	AT1G64065	AT2G28630	AT5G25260
AT1G63245	AT4G12490	AT5G38900	AT1G67810
AT3G56790	AT4G08860	AT3G03240	AT1G75490
AT5G03210	AT4G18940	AT3G14225	AT5G39100
AT3G44260	AT4G19925	AT1G15330	AT1G01560
AT5G60350	AT3G21781	AT3G48580	AT1G02620
AT2G27660	AT3G16120	AT1G01560	AT1G08860
AT1G21230	AT5G01732	AT4G38560	AT5G59190
AT1G67470	AT2G44080	AT1G43675	AT1G21326
AT2G20142	AT5G22270	AT4G28085	AT5G24600
AT5G42380	AT3G48650	AT1G25400	AT1G22890
AT2G23680	AT1G61560	AT3G23120	AT1G32960
AT2G26530	AT3G62950	AT2G21900	AT3G57460
AT5G56550	AT2G35930	AT5G39120	AT3G60270
AT5G38200	AT3G57460	AT2G46495	AT4G11470
AT5G01100	AT4G39580	AT1G55020	AT5G47850
AT1G63590	AT1G19020	AT4G18250	AT2G14990
AT5G01550	AT2G27389	AT5G11210	AT4G10830
AT4G22640	AT4G20780	AT1G67810	AT1G76520
AT1G50740	AT4G02330	AT5G40180	AT1G30030
AT5G45090	AT3G10720	AT3G50480	AT5G28630
AT4G24380	AT3G14225	AT5G26920	AT5G25920
AT5G66210	AT5G65690	AT3G63380	AT3G29190
AT5G44820	AT4G20000	AT2G38240	AT1G64065
AT2G47550	AT1G28600	AT4G18990	AT5G52350
AT5G44910	AT1G69490	AT2G18970	AT1G25220
AT3G19615	AT1G67810	AT4G23220	AT1G67160
AT1G15330	AT2G23170	AT4G27300	AT5G11210
AT2G20960	AT1G58420	AT1G64400	AT2G37830
AT1G02920	AT4G28703	AT5G35777	AT4G16000
AT1G75490	AT2G15050	AT1G13520	AT3G26830
AT1G25400	AT5G48540	AT1G61560	AT5G64750
AT2G41280	AT4G13500	AT2G28680	AT1G14870
AT4G28703	AT4G24570	AT5G66020	AT2G25440
AT1G51620	AT3G29190	AT4G39580	AT1G77210
AT1G17147	AT4G18340	AT3G59080	AT2G37430
AT1G05680	AT1G29670	AT3G08970	AT5G10945
AT2G20880	AT3G14620	AT4G22690	AT4G21680
AT3G52450	AT2G26695	AT1G78830	AT3G50310
AT5G25920	AT4G36500	AT3G20395	AT5G48540
AT5G59570	AT1G17380	AT3G15356	AT5G38940
AT5G43520	AT2G25410	AT1G27730	AT5G39610
AT2G41880	AT2G20835	AT5G58680	AT5G17990
AT5G16330	AT1G22110	AT3G01990	AT4G17500
AT1G68450	AT1G16160	AT3G50310	AT2G28680
AT1G65486	AT4G18950	AT3G47340	AT5G38930
AT2G27389	AT2G38870	AT1G58300	AT5G37485
AT1G64065	AT1G49000	AT1G67160	AT1G07690
AT3G25760	AT2G35710	AT3G01970	AT3G11773
AT4G04570	AT5G43520	AT4G18950	AT1G76410
AT1G27020	AT3G50160	AT5G05965	AT4G19800
AT5G44580	AT4G13300	AT1G11300	AT3G60420
AT1G30700	AT1G78410	AT4G28350	AT2G46495
AT1G14260	AT1G12030	AT5G24600	AT3G15356
AT3G57700	AT4G13395	AT1G19020	AT2G25735
AT2G38210	AT1G76600	AT3G44840	AT1G60730
AT2G34180	AT5G19240	AT3G48650	AT5G39490
AT4G38140	AT1G70130	AT3G53590	AT1G71695
AT5G38990	AT5G25970	AT1G14260	AT5G61890
AT4G18422	AT1G13520	AT4G01700	AT5G39030
AT4G01010	AT5G60350	AT3G10720	AT3G32925
AT3G50140	AT1G63590	AT4G26255	AT2G44070
AT1G49000	AT5G16330	AT5G05340	AT1G11300
AT1G61340	AT5G62150	AT5G04310	AT1G05680
AT4G26260	AT5G39110	AT3G48640	AT1G29290
AT1G16130	AT3G47340	AT1G65486	AT4G13310
AT2G30750	AT2G32030	AT2G22121	AT4G26120
AT3G56880	AT3G15356	AT1G25275	AT3G21780
AT3G48650	AT5G08790	AT2G35730	AT4G00970
AT4G39640	AT3G09405	AT5G64750	AT5G48430
AT3G07195	AT1G23840	AT2G15780	AT5G26340
AT1G05575	AT5G47230	AT2G25470	AT2G35950
AT4G18170	AT1G47890	AT5G53990	AT1G21110
AT4G39360	AT3G53960	AT1G74650	AT1G44130
AT3G11402	AT1G05575	AT1G24140	AT4G23260
AT2G35710	AT4G23180	AT2G41230	AT2G30140
AT4G03480	AT5G44585	AT4G17500	AT4G17030
AT3G54420	AT3G53770	AT1G49030	AT3G15440
AT2G44490	AT5G63160	AT1G64065	AT5G43580
AT4G31800	AT1G14870	AT1G30780	AT5G44568
AT1G32970	AT1G65484	AT4G23810	AT1G53970
AT3G07600	AT4G06746	AT2G17040	AT5G64667
AT1G30757	AT4G14400	AT3G04000	AT3G21790
AT3G19010	AT1G65490	AT2G31945	AT1G49030
AT3G21150	AT3G46680	AT1G65484	AT3G01990
AT5G67340	AT1G21320	AT1G67070	AT2G31945
AT4G37780	AT1G72450	AT3G54640	AT2G27389
AT5G15130	AT5G46330	AT3G54625	AT5G53990
AT1G66700	AT2G15760	AT3G43200	AT5G28520
AT5G06320	AT2G40340	AT1G47990	AT1G61800
AT3G55150	AT2G24850	AT5G44590	AT3G56500
AT4G30210	AT5G41750	AT4G17030	AT1G56130
AT5G61560	AT2G28210	AT2G46750	AT1G56242
AT4G23810	AT1G23730	AT1G16150	AT1G19020
AT1G44020	AT3G52450	AT5G48540	AT4G01010
AT2G04515	AT4G01250	AT5G04340	AT3G21520
AT5G16170	AT1G72930	AT1G62420	AT4G13395
AT4G24310	AT1G51810	AT1G51620	AT2G15760
AT3G53280	AT1G43675	AT3G53600	AT1G59700
AT5G23510	AT3G11840	AT5G57820	AT5G36925
AT1G09860	AT2G18210	AT1G21890	AT4G28085
AT1G59870	AT4G23260	AT2G28270	AT5G62150
AT2G39650	AT5G37485	AT4G21680	AT5G44565
AT3G60290	AT5G05530	AT4G36850	AT5G13330
AT4G08850	AT4G21840	AT3G28930	AT2G18970
AT1G13210	AT4G15236	AT1G07135	AT3G15518
AT3G06962	AT1G72900	AT1G63180	AT5G04340
AT2G31865	AT4G37390	AT1G56130	AT3G50980
AT4G18950	AT1G30757	AT2G24850	AT3G28360
AT1G53440	AT4G27300	AT4G37220	AT1G36620
AT1G66920	AT2G24130	AT5G35735	AT2G41230
AT5G54490	AT5G49790	AT1G62080	AT3G17400
AT3G04220	AT2G40000	AT2G23910	AT3G54640
AT1G67810	AT4G14680	AT5G39630	AT5G22530
AT1G74590	AT3G46280	AT4G04570	AT2G15880
AT5G65690	AT5G66640	AT5G13730	AT3G59080
AT1G02400	AT5G44568	AT1G35710	AT1G79160
AT5G62150	AT1G64400	AT3G56500	AT4G39830
AT4G27300	AT3G16360	AT2G38470	AT4G17245
AT1G69900	AT3G17690	AT3G59060	AT1G35210
AT5G10410	AT4G25110	AT4G23180	AT2G33750
AT1G63750	AT3G02240	AT3G21780	AT5G43640
AT3G26500	AT4G20830	AT4G20000	AT5G42530
AT2G19210	AT5G23510	AT1G47890	AT1G53990
AT1G13540	AT3G02800	AT1G72060	AT4G06746
AT1G61360	AT3G07600	AT4G15975	AT5G16960
AT1G08930	AT1G19250	AT4G15310	AT5G52720
AT1G02360	AT1G32928	AT4G36410	AT5G60900
AT1G22110	AT1G30370	AT1G79360	AT5G66020
AT1G14040	AT5G52720	AT3G02240	AT2G22860
AT5G57560	AT1G72060	AT1G47510	AT1G67000
AT1G51700	AT5G11210	AT4G40020	AT1G61560
AT5G26920	AT1G30700	AT5G13220	AT1G03580
AT1G57630	AT1G13110	AT1G66090	AT5G54810
AT5G13190	AT3G60290	AT3G60290	AT5G56544
AT3G54520	AT3G55980	AT4G22640	AT2G03850
AT5G02230	AT1G73805	AT5G49690	AT1G78410
AT3G52400	AT4G15417	AT4G26120	AT2G15220
AT5G14740	AT5G06080	AT1G53980	AT5G52670
AT4G01700	AT5G14740	AT5G18470	AT1G72920
AT1G72416	AT1G65486	AT5G43640	AT1G43675
AT3G14620	AT5G13080	AT2G04495	AT5G64120
AT2G21900	AT1G19770	AT1G16160	AT2G23830
AT2G28400	AT1G57630	AT5G22555	AT2G24180
AT5G64900	AT3G10930	AT2G35390	AT2G18690
AT1G76600	AT4G40020	AT5G23510	AT2G38470
AT1G69490	AT2G15080	AT3G46260	AT5G03390
AT5G38540	AT1G53633	AT1G16910	AT5G01540
AT5G12340	AT5G20250	AT2G02580	AT5G19890
AT2G32030	AT3G50460	AT2G36690	AT1G47890
AT1G79245	AT1G49030	AT2G27389	AT1G25275
AT5G44582	AT1G32920	AT1G05880	AT1G55510
AT1G33590	AT3G57700	AT3G48390	AT1G55450
AT1G43675	AT5G55090	AT5G27420	AT4G18950
AT1G02450	AT1G72360	AT4G23250	AT1G72900
AT1G27770	AT5G01560	AT3G06850	AT5G07010
AT3G50480	AT1G72940	AT5G49790	AT4G40020
AT1G22890	AT2G41090	AT1G19380	AT4G14680
AT1G19180	AT2G39200	AT1G29670	AT1G19610
AT1G28380	AT5G04310	AT5G56550	AT2G24130
AT1G68690	AT3G54420	AT1G60730	AT4G14365
AT5G22250	AT1G21400	AT3G28580	AT3G46260
AT1G33610	AT2G02930	AT3G52561	AT5G22555
AT4G13500	AT5G46350	AT5G12340	AT5G16330
AT1G13530	AT5G16170	AT2G04400	AT3G54070
AT4G34150	AT4G31800	AT4G13420	AT5G04310
AT5G25260	AT2G26380	AT2G47550	AT1G24140
AT5G25930	AT3G53160	AT4G20780	AT5G41750
AT5G11920	AT5G54165	AT1G29290	AT1G70920
AT5G17350	AT5G42380	AT2G43920	AT5G65690
AT4G38550	AT1G33612	AT4G25110	AT4G12290
AT2G17880	AT3G59900	AT1G05010	AT5G24210
AT3G08720	AT5G08350	AT4G34380	AT3G02800
AT3G50770	AT3G45290	AT3G01830	AT1G49570
AT2G47190	AT5G59730	AT2G47190	AT4G36850
AT2G38470	AT3G21150	AT2G42060	AT2G29340
AT5G05965	AT2G47950	AT4G23700	AT1G72450
AT5G17960	AT5G56550	AT4G03460	AT2G11290
AT4G04700	AT2G28680	AT1G03580	AT1G74590
AT1G32960	AT1G33840	AT2G34180	AT5G49790
AT3G11840	AT5G60900	AT5G64120	AT1G70700
AT3G48640	AT4G11370	AT3G46680	AT5G44580
AT4G23515	AT1G25275	AT1G71140	AT5G05965
AT1G53980	AT3G61940	AT2G15760	AT3G62950
AT1G30755	AT4G04700	AT1G74590	AT1G09932
AT1G02440	AT4G33020	AT2G05540	AT5G40180
AT5G45070	AT1G33590	AT5G43570	AT1G73805
AT4G32950	AT4G11480	AT4G29050	AT1G15040
AT1G15640	AT3G63350	AT1G76410	AT2G42360
AT2G25460	AT2G17880	AT1G64010	AT1G21528
AT5G01560	AT1G36622	AT3G62410	AT1G78830
AT5G05190	AT4G35070	AT3G05370	AT3G14225
AT5G60900	AT2G24160	AT4G20830	AT1G67070
AT4G15233	AT2G04515	AT1G74080	AT4G11280
AT4G14370	AT1G68840	AT2G14160	AT3G29240
AT2G28210	AT5G13790	AT5G62150	AT3G13433
AT3G13432	AT3G54410	AT2G37830	AT3G21720
AT3G11080	AT5G57560	AT5G42530	AT2G43510
AT4G25110	AT1G02360	AT1G73500	AT5G06870
AT1G13520	AT3G26500	AT1G28600	AT5G60350
AT1G11310	AT4G22640	AT5G07010	AT4G15975
AT1G24140	AT3G50270	AT3G29240	AT1G28600
AT5G43890	AT3G11773	AT5G16330	AT1G18970
AT5G15870	AT1G47990	AT2G23680	AT3G54040
AT2G26975	AT4G37370	AT5G20250	AT4G24040
AT4G11850	AT3G27690	AT3G60420	AT1G29670
AT3G26910	AT5G42530	AT2G25460	AT2G05540
AT3G49110	AT3G62150	AT2G35930	AT3G56710
AT3G50060	AT5G64810	AT4G08770	AT3G02240
AT3G23110	AT5G44575	AT4G31500	AT5G13750
AT1G51800	AT1G17700	AT3G25760	AT2G20570
AT3G53160	AT2G25460	AT4G06746	AT1G10060
AT3G13100	AT1G76410	AT3G53720	AT3G14700
AT5G42830	AT2G34180	AT5G22250	AT5G64190
AT4G31550	AT1G02440	AT4G39940	AT5G39670
AT1G73165	AT4G19370	AT1G72930	AT5G10625
AT3G09830	AT4G03510	AT5G59680	AT4G02520
AT2G47140	AT1G66780	AT1G70920	AT3G26165
AT2G32140	AT5G60270	AT3G30768	AT4G08770
AT2G23770	AT1G58602	AT1G53990	AT1G21520
AT1G74360	AT3G52561	AT4G19750	AT2G05530
AT5G47220	AT1G61340	AT2G21040	AT1G74360
AT4G37390	AT4G24110	AT5G44585	AT5G59080
AT4G11280	AT1G33790	AT1G03495	AT1G58420
AT4G33020	AT1G56470	AT5G59580	AT3G53280
AT2G22500	AT4G26120	AT2G24130	AT5G18470
AT1G75360	AT1G13540	AT1G49000	AT1G06570
AT5G10695	AT4G27280	AT3G21720	AT2G04400
AT2G23320	AT1G08930	AT5G52720	AT1G78840
AT1G14870	AT4G23130	AT2G24180	AT5G13370
AT5G09800	AT5G61600	AT2G22860	AT3G47480
AT2G32210	AT2G42060	AT1G65690	AT4G16162
AT3G11820	AT1G13530	AT1G53970	AT5G14180
AT5G22690	AT4G29050	AT3G26830	AT5G35735
AT5G22540	AT4G23190	AT2G43580	AT1G73500
AT5G06740	AT4G21870	AT3G02800	AT1G13110
AT4G19520	AT1G74080	AT5G54810	AT4G23610
AT5G37485	AT1G67470	AT4G37780	AT4G21840
AT5G19880	AT2G23680	AT3G52450	AT5G39050
AT1G23840	AT4G19720	AT3G50980	AT5G48400
AT1G23710	AT2G31945	AT1G05680	AT4G04570
AT1G59740	AT1G22900	AT1G69890	AT2G44370
AT5G44585	AT5G48530	AT5G19240	AT5G23510
AT3G21781	AT1G09932	AT5G64110	AT3G50480
AT1G19770	AT5G26690	AT1G10060	AT2G22990
AT3G24400	AT4G04570	AT4G02330	AT5G53970
AT3G55980	AT5G62360	AT5G63160	AT4G37520
AT5G40540	AT1G06160	AT2G28570	AT4G26260
AT4G25350	AT3G19010	AT2G25410	AT3G45638
AT5G60270	AT5G06740	AT5G28610	AT2G28570
AT4G33980	AT1G74360	AT1G30700	AT5G13220
AT2G44390	AT2G20960	AT1G76600	AT4G02280
AT2G41090	AT2G31230	AT1G13110	AT4G28800
AT1G69150	AT5G59570	AT2G15220	AT2G28400
AT3G45960	AT3G07195	AT1G65500	AT3G53600
AT3G54410	AT5G44590	AT4G16000	AT4G24350
AT5G27420	AT1G52270	AT2G35710	AT1G25400
AT1G66880	AT1G19180	AT1G58420	AT3G44830
AT1G76700	AT4G19820	AT3G54040	AT1G73260
AT1G43910	AT2G34315	AT5G38940	AT2G29110
AT2G42060	AT1G14040	AT4G24230	AT5G12340
AT2G41730	AT5G11920	AT1G22900	AT3G47250
AT1G64160	AT3G59060	AT1G74100	AT3G06850
AT4G03510	AT1G74590	AT5G39610	AT3G50160
AT2G38870	AT3G20360	AT1G78410	AT2G34930
AT1G49030	AT2G45760	AT4G01010	AT3G22910
AT1G62300	AT1G51890	AT2G14990	AT1G54100
AT4G16960	AT1G20520	AT1G08930	AT4G25310
AT1G71400	AT2G46400	AT1G11362	AT4G28350
AT3G50160	AT1G51620	AT4G35070	AT1G79360
AT5G24600	AT3G13950	AT1G51890	AT5G14470
AT2G17660	AT4G36410	AT5G59080	AT1G68620
AT3G47090	AT4G11280	AT3G29000	AT1G60750
AT4G08040	AT1G17147	AT1G55510	AT5G66640
AT2G01300	AT5G64660	AT4G23190	AT5G25970
AT3G51920	AT3G19930	AT2G32020	AT4G29050
AT3G50190	AT3G55840	AT5G06865	AT3G14770
AT1G51810	AT5G59680	AT5G07390	AT3G29000
AT1G78450	AT5G61890	AT4G33020	AT4G38340
AT1G66160	AT1G14640	AT3G45730	AT5G18600
AT4G35480	AT4G21680	AT4G14040	AT5G46295
AT3G61190	AT3G18690	AT5G44565	AT5G09876
AT1G29670	AT5G38990	AT4G36500	AT1G76600
AT2G26390	AT4G11393	AT2G42360	AT2G46400
AT1G75000	AT3G44840	AT4G18205	AT4G36410
AT1G16110	AT1G33610	AT3G07600	AT2G23680
AT5G48175	AT4G23570	AT5G19230	AT3G52340
AT1G56300	AT5G07390	AT1G27020	AT5G60760
AT3G62150	AT1G02640	AT4G14680	AT3G10720
AT3G03020	AT1G57650	AT5G39670	AT1G72060
AT4G30280	AT5G45080	AT5G55090	AT1G36600
AT1G25220	AT4G35770	AT3G04420	AT5G52050
AT1G77210	AT1G29290	AT3G19010	AT5G56300
AT1G30730	AT1G28370	AT3G14770	AT4G23700
AT1G09950	AT4G38550	AT1G76650	AT4G21445
AT4G24340	AT3G50140	AT2G31865	AT1G55850
AT2G46430	AT4G26200	AT4G18340	AT5G27420
AT3G09010	AT4G23700	AT1G74360	AT2G20150
AT3G28600	AT1G22890	AT3G53820	AT3G27950
AT3G15340	AT3G17700	AT3G27690	AT1G04370
AT4G23570	AT1G32960	AT1G72360	AT5G42380
AT4G29050	AT4G12720	AT4G10830	AT1G26250
AT4G22980	AT5G41080	AT2G34000	AT1G72930
AT5G45630	AT4G15700	AT1G32928	AT3G53200
AT4G24570	AT5G23350	AT5G25920	AT1G51620
AT3G21780	AT2G16060	AT3G30766	AT2G35390
AT4G20730	AT1G63180	AT3G22961	AT5G57123
AT4G28350	AT4G31960	AT1G23840	AT1G15415
AT4G18430	AT2G27660	AT5G43520	AT5G16920
AT2G23170	AT3G15760	AT3G30775	AT5G06865
AT3G13650	AT5G49690	AT5G16370	AT5G64110
AT2G26150	AT4G23550	AT5G07150	AT1G74650
AT4G36880	AT4G15530	AT4G21445	AT1G07620
AT3G10930	AT1G66700	AT3G07195	AT3G25760
AT4G16940	AT1G61360	AT1G21528	AT3G47380
AT1G32928	AT1G53990	AT2G17880	AT2G43590
AT2G29120	AT1G59870	AT1G61420	AT3G47800
AT5G64810	AT2G28570	AT1G72900	AT5G44690
AT2G44380	AT5G49700	AT3G53200	AT4G34380
AT2G31980	AT1G66880	AT5G26340	AT3G52561
AT3G24420	AT4G11360	AT4G38340	AT4G23250
AT1G53700	AT2G38230	AT4G28703	AT5G50140
AT5G59490	AT2G43140	AT5G54165	AT1G63180
AT1G51890	AT5G45070	AT2G24600	AT1G28040
AT3G09405	AT1G69840	AT1G79960	AT1G76650
AT2G29720	AT1G03580	AT3G48520	AT2G15080
AT3G02800	AT3G15340	AT2G40000	AT3G22961
AT2G33710	AT3G46260	AT3G26500	AT1G65690
AT1G61370	AT1G30755	AT5G67340	AT3G62410
AT3G25900	AT5G52320	AT4G36820	AT4G19760
AT4G36030	AT5G15130	AT5G45070	AT3G62990
AT3G13950	AT1G52200	AT2G44790	AT1G11185
AT1G24150	AT1G71890	AT5G07440	AT2G43580
AT2G39380	AT1G61750	AT5G19890	AT2G24270
AT5G02290	AT2G02580	AT4G01250	AT3G05770
AT1G47890	AT5G26170	AT4G13310	AT2G19330
AT4G37295	AT4G26380	AT2G36970	AT2G15490
AT1G66910	AT5G59270	AT2G34930	AT4G20830
AT2G18210	AT5G22920	AT3G27416	AT4G36500
AT2G03530	AT1G30720	AT1G11185	AT3G61400
AT2G28270	AT2G19800	AT3G19930	AT3G45660
AT1G53620	AT1G10990	AT3G12920	AT1G72360
AT1G30420	AT2G19810	AT4G15120	AT4G10580
AT1G52240	AT5G14470	AT2G44080	AT5G06740
AT5G01380	AT3G48850	AT3G46280	AT3G30764
AT3G52748	AT3G50470	AT3G27950	AT5G67340
AT1G21100	AT2G35730	AT5G48400	AT1G19530
AT5G39020	AT4G24230	AT5G43580	AT4G01250
AT1G29690	AT1G16110	AT1G72450	AT1G09930
AT4G23270	AT5G44070	AT1G02440	AT2G19500
AT5G64660	AT2G15880	AT3G53770	AT1G77380
AT3G19200	AT1G51800	AT1G02360	AT4G39940
AT2G40000	AT1G73830	AT1G19530	AT1G11572
AT4G21903	AT1G12200	AT3G11080	AT5G05430
AT3G13430	AT1G80380	AT1G67470	AT1G56470
AT4G35070	AT3G01970	AT1G07690	AT3G23010
AT2G44578	AT4G36850	AT5G48530	AT3G46080
AT4G09690	AT3G22160	AT3G14700	AT3G48520
AT4G23260	AT1G25220	AT1G79160	AT1G51890
AT4G24160	AT1G76070	AT2G14440	AT5G28145
AT5G41550	AT5G24600	AT1G66040	AT3G52540
AT3G15440	AT5G60285	AT3G55840	AT1G05010
AT1G13110	AT1G63860	AT3G51920	AT4G14040
AT4G16860	AT1G11330	AT1G73165	AT4G35070
AT4G25190	AT5G05730	AT1G05700	AT5G44870
AT1G15010	AT4G01010	AT2G28210	AT5G14780
AT3G57530	AT3G15450	AT3G02242	AT1G72940
AT4G19920	AT2G01340	AT3G55470	AT5G49700
AT1G73500	AT1G30730	AT4G37900	AT4G37370
AT3G11773	AT1G66160	AT1G80380	AT4G25110
AT3G26230	AT1G05700	AT1G30730	AT1G07160
AT5G61600	AT3G50930	AT5G14700	AT5G22250
AT2G41010	AT4G08850	AT5G08350	AT1G64400
AT1G53990	AT5G41300	AT1G66920	AT1G64020
AT3G57640	AT4G36052	AT1G14930	AT3G14990
AT3G26980	AT2G38860	AT1G08050	AT1G10155
AT4G15130	AT5G61560	AT1G77210	AT4G20780
AT3G57450	AT3G51920	AT5G01560	AT1G55920
AT5G59730	AT3G53720	AT5G54490	AT3G48790
AT1G21326	AT5G59080	AT1G30755	AT3G24400
AT4G26120	AT3G45730	AT3G44300	AT2G35710
AT5G06490	AT1G70920	AT5G49700	AT5G44585
AT2G15480	AT4G38340	AT5G16170	AT5G44562
AT3G57330	AT2G28400	AT2G15340	AT5G27760
AT2G13790	AT3G57210	AT1G68620	AT5G64810
AT4G13090	AT1G05300	AT4G03510	AT5G39180
AT3G54530	AT2G02990	AT2G40340	AT3G60290
AT3G20520	AT1G65690	AT2G28400	AT3G53720
AT5G66070	AT1G10070	AT3G57460	AT3G59060
AT4G30270	AT3G01290	AT1G60750	AT5G18636
AT1G15530	AT2G46750	AT2G30140	AT3G48390
AT4G28460	AT2G26190	AT2G27505	AT3G56350
AT4G23130	AT3G15630	AT2G18700	AT1G11362
AT5G45110	AT1G17345	AT4G18197	AT5G39530
AT3G50470	AT5G48175	AT4G02520	AT5G57820
AT3G53720	AT1G53440	AT1G71890	AT5G45070
AT4G11360	AT1G78450	AT1G73830	AT5G64510
AT1G30370	AT5G66650	AT1G64680	AT5G40645
AT4G37610	AT3G22800	AT5G57190	AT3G48640
AT1G07000	AT3G52400	AT4G13395	AT2G16380
AT2G20562	AT1G66910	AT3G15340	AT5G19230
AT1G28370	AT1G19530	AT5G60270	AT1G76930
AT5G48380	AT3G13432	AT1G65390	AT4G04930
AT2G42360	AT5G28770	AT5G67310	AT4G02380
AT1G44010	AT2G28710	AT1G57990	AT2G15960
AT3G50950	AT3G43430	AT3G14990	AT1G70581
AT4G02200	AT3G60470	AT4G01870	AT2G31865
AT1G09940	AT3G23010	AT4G11280	AT5G13740
AT4G02380	AT5G56840	AT3G51340	AT1G08080
AT3G50150	AT3G47250	AT4G15100	AT3G22160
AT1G25275	AT2G26820	AT4G37370	AT4G39675
AT1G18390	AT1G79960	AT3G48790	AT3G42180
AT1G22280	AT2G42360	AT3G13610	AT5G10520
AT5G14470	AT1G32970	AT2G16380	AT4G15120
AT1G56140	AT4G17215	AT5G13330	AT1G28230
AT1G74650	AT2G44490	AT2G15880	AT4G01870
AT1G76070	AT1G28380	AT1G01340	AT5G65980
AT3G26840	AT4G33980	AT1G07620	AT3G22890
AT5G39000	AT1G61420	AT2G46494	AT2G47950
AT3G50900	AT5G06490	AT5G49780	AT4G31500
AT3G61550	AT1G05880	AT3G52400	AT1G72540
AT1G03370	AT5G67340	AT2G25440	AT3G55840
AT4G15120	AT3G63380	AT4G37520	AT3G10450
AT3G45330	AT5G39050	AT5G44820	AT1G79900
AT1G18300	AT1G53620	AT5G44582	AT1G30700
AT5G48657	AT5G02020	AT2G43590	AT1G22900
AT4G39890	AT3G29240	AT1G64020	AT5G28510
AT2G22300	AT5G06320	AT3G42180	AT1G02850
AT1G69523	AT5G10410	AT2G38210	AT4G23170
AT5G12880	AT1G16130	AT1G18970	AT4G18205
AT5G44870	AT5G52050	AT3G01290	AT2G25460
AT1G63860	AT4G15120	AT5G13750	AT5G25910
AT5G40170	AT1G07128	AT3G30764	AT1G53980
AT5G22570	AT5G44870	AT1G72920	AT4G16260
AT3G28850	AT4G03480	AT5G64660	AT1G12010
AT2G17705	AT4G19920	AT1G72940	AT5G10946
AT2G26190	AT3G13430	AT4G11370	AT3G13610
AT2G36470	AT1G13210	AT1G24470	AT1G19180
AT5G26340	AT5G48400	AT3G23010	AT3G01420
AT1G63530	AT3G26910	AT4G18430	AT1G67470
AT4G18940	AT3G54530	AT1G03090	AT4G01700
AT3G45640	AT1G25390	AT1G55920	AT4G39950
AT2G39210	AT4G02380	AT5G24180	AT4G28703
AT1G72450	AT2G11270	AT2G26820	AT1G19250
AT4G11480	AT1G55920	AT5G49770	AT5G03490
AT1G61380	AT3G53800	AT5G46350	AT5G05420
AT3G15356	AT3G06850	AT5G27760	AT1G05575
AT3G45970	AT3G48390	AT3G50460	AT4G11650
AT1G20510	AT1G61550	AT1G06570	AT1G78720
AT4G11170	AT1G14200	AT3G47800	AT1G64680
AT5G47910	AT4G39670	AT4G15990	AT3G11080
AT2G15760	AT3G48360	AT1G61360	AT2G44790
AT1G69890	AT3G27950	AT4G22530	AT1G74100
AT3G57740	AT4G36030	AT3G62990	AT4G03460
AT3G62950	AT3G25250	AT1G26250	AT1G30755
AT3G15540	AT4G08780	AT3G59480	AT1G53950
AT3G25610	AT1G65500	AT1G54950	AT4G33467
AT2G39350	AT5G64110	AT3G54420	AT1G72416
AT3G01080	AT1G18382	AT3G21781	AT3G48650
AT1G09070	AT3G43850	AT5G66640	AT5G25930
AT2G01180	AT1G08050	AT1G35210	AT1G08930
AT3G04640	AT3G21780	AT1G21100	AT1G64010
AT1G72540	AT5G42900	AT5G61520	AT3G62150
AT1G76680	AT5G05965	AT2G23320	AT1G61550
AT1G16230	AT3G55150	AT3G13750	AT4G21400
AT5G47230	AT1G80820	AT1G67000	AT1G69890
AT5G48400	AT4G40080	AT1G51800	AT3G48450
AT3G42180	AT3G30775	AT1G53950	AT4G15260
AT3G21630	AT5G01100	AT5G14780	AT3G44260
AT5G53130	AT2G18970	AT5G02160	AT4G09110
AT4G20860	AT5G66700	AT1G23090	AT5G02020
AT1G25390	AT2G38830	AT5G06740	AT1G07985
AT1G71697	AT5G44820	AT4G11480	AT5G16080
AT2G27080	AT5G16370	AT3G49790	AT3G10930
AT3G17110	AT3G42180	AT2G35950	AT5G49770
AT2G19810	AT1G10340	AT1G19180	AT1G12780
AT3G17410	AT5G19230	AT1G32960	AT4G11370
AT1G67520	AT4G28930	AT3G46410	AT1G05700
AT2G36650	AT3G59010	AT5G10625	AT3G61190
AT3G47340	AT1G76080	AT4G27070	AT1G09421
AT4G21200	AT3G13100	AT4G17215	AT2G18550
AT1G73080	AT4G18430	AT3G60270	AT4G15280
AT3G13080	AT3G58380	AT1G04310	AT3G48840
AT2G47060	AT2G47560	AT4G24310	AT3G55470
AT2G40750	AT5G39000	AT5G22920	AT3G60790
AT3G53150	AT1G33030	AT4G15417	AT3G45300
AT1G52200	AT4G13820	AT1G33612	AT2G36270
AT3G11390	AT2G20562	AT5G44690	AT3G11840
AT5G11180	AT3G55470	AT5G18290	AT5G20430
AT5G25440	AT4G39360	AT5G22530	AT1G23710
AT5G05490	AT3G09020	AT4G19760	AT2G40000
AT3G25600	AT1G23710	AT1G33590	AT1G16160
AT3G18690	AT5G12880	AT2G29940	AT4G23810
AT1G33790	AT4G24310	AT5G41750	AT2G35820
AT5G36002	AT4G35480	AT2G45600	AT2G35930
AT1G72060	AT3G24420	AT3G11840	AT2G43120
AT5G49790	AT2G23320	AT4G08360	AT1G06160
AT2G30250	AT5G42010	AT4G22470	AT5G28610
AT1G32510	AT2G40140	AT4G04700	AT4G15610
AT5G46470	AT4G22530	AT5G02550	AT2G23320
AT2G16900	AT3G54520	AT1G30757	AT1G33900
AT2G33580	AT1G29860	AT2G29120	AT5G46795
AT1G11300	AT3G14260	AT3G15450	AT2G47550
AT5G14930	AT3G46330	AT1G73805	AT2G04495
AT1G61420	AT4G21390	AT3G52748	AT5G08790
AT4G09570	AT1G71140	AT2G39530	AT3G11930
AT4G26400	AT2G43570	AT1G76520	AT5G60270
AT1G58410	AT1G60730	AT1G18280	AT1G01480
AT5G19230	AT3G62100	AT1G33610	AT4G23190
AT2G02220	AT4G17250	AT1G61550	AT1G30370
AT1G53430	AT3G26230	AT1G62760	AT4G20000
AT2G31880	AT1G71400	AT1G23710	AT1G51820
AT1G69430	AT5G25930	AT1G75960	AT4G20930
AT1G03980	AT2G15390	AT4G02380	AT1G70670
AT4G17615	AT3G22060	AT2G44840	AT2G25410
AT3G01290	AT2G29720	AT4G16690	AT3G02150
AT5G63130	AT3G04220	AT2G03410	AT5G07150
AT1G68840	AT5G44910	AT1G13540	AT3G30763
AT3G47570	AT2G36650	AT5G41080	AT2G15340
AT3G45530	AT1G09940	AT3G04210	AT4G39670
AT5G52830	AT3G52430	AT1G53633	AT4G04990
AT4G01750	AT3G57640	AT2G43140	AT4G08360
AT4G39670	AT3G51910	AT1G72416	AT1G54300
AT5G48410	AT5G05430	AT3G57760	AT5G13730
AT3G20340	AT5G63130	AT5G65980	AT1G68390
AT1G16670	AT5G24490	AT1G07128	AT1G28370
AT1G61550	AT1G11300	AT1G68840	AT2G44080
AT2G40140	AT1G70170	AT5G46330	AT4G15990
AT1G10340	AT3G53200	AT4G14630	AT1G53440
AT2G38230	AT2G18193	AT3G57700	AT5G24160
AT1G22510	AT3G07350	AT4G24040	AT5G39150
AT3G13435	AT1G79360	AT1G54100	AT5G14700
AT5G65300	AT1G64660	AT1G19610	AT5G49360
AT5G04870	AT2G36560	AT5G59570	AT4G18197
AT1G65481	AT2G15490	AT3G22160	AT1G19380
AT5G27760	AT3G19200	AT5G13670	AT5G47560
AT3G53600	AT2G23910	AT4G32480	AT5G48410
AT5G41100	AT3G46080	AT2G45450	AT1G30420
AT1G05700	AT4G37610	AT5G26690	AT1G53620
AT1G05300	AT5G44572	AT4G39675	AT2G31230
AT4G13510	AT3G22961	AT1G56470	AT2G29480
AT5G04310	AT1G15415	AT3G22890	AT5G07390
AT4G27280	AT2G40330	AT3G09010	AT4G36040
AT1G32920	AT1G62420	AT2G29340	AT5G66700
AT4G17500	AT2G44380	AT5G38930	AT4G38540
AT2G05940	AT5G39610	AT5G24090	AT3G53590
AT2G28570	AT1G50740	AT5G51850	AT3G07195
AT4G40080	AT1G14480	AT2G37800	AT5G16370
AT5G05365	AT3G09010	AT5G44870	AT2G26820
AT4G14560	AT1G70581	AT3G48360	AT1G13990
AT4G21390	AT4G08360	AT1G66160	AT2G40670
AT5G25450	AT1G78000	AT2G32030	AT5G59590
AT4G34390	AT5G05190	AT4G15610	AT5G19855
AT1G65845	AT3G51340	AT5G13740	AT3G50460
AT2G41430	AT1G79160	AT5G02020	AT5G44065
AT4G29610	AT2G44130	AT3G20340	AT5G42680
AT1G61750	AT2G13810	AT3G57640	AT1G02220
AT3G14840	AT1G16390	AT3G60540	AT1G47990
AT5G42010	AT1G11540	AT5G08790	AT5G16170
AT2G19800	AT3G18560	AT5G07610	AT1G66160
AT4G09130	AT4G33420	AT2G31230	AT4G11290
AT5G47960	AT4G37295	AT3G45290	AT1G09480
AT1G64400	AT5G25440	AT1G49570	AT3G17110
AT5G07390	AT4G13310	AT1G06160	AT2G26380
AT3G52520	AT2G39210	AT4G39660	AT5G01380
AT2G15390	AT1G65481	AT5G47230	AT2G45450
AT1G30720	AT2G39518	AT5G39490	AT1G58130
AT3G03280	AT3G23030	AT1G66780	AT3G04070
AT2G35730	AT5G14920	AT3G45300	AT4G11000
AT5G58430	AT3G60140	AT2G20960	AT5G49780
AT4G19720	AT3G49790	AT4G10720	AT3G04720
AT1G53163	AT1G11310	AT5G60760	AT4G11040
AT3G46340	AT2G32140	AT3G59900	AT3G48890
AT5G07610	AT4G14370	AT1G76930	AT2G04038
AT5G45000	AT4G11850	AT4G28800	AT4G36820
AT5G03720	AT5G07440	AT2G38230	AT1G15330
AT1G65690	AT2G01300	AT3G07350	AT3G12920
AT5G22270	AT5G61590	AT5G25440	AT5G44820
AT2G47750	AT2G41010	AT4G20070	AT1G30040
AT1G53633	AT2G33710	AT5G25930	AT3G45730
AT3G45440	AT5G49780	AT5G48657	AT1G30730
AT2G32190	AT2G44790	AT1G13530	AT5G22290
AT1G49210	AT5G07150	AT1G70170	AT4G10720
AT1G02810	AT4G03470	AT5G28770	AT5G64660
AT2G39518	AT2G37820	AT5G05600	AT3G61210
AT2G34650	AT5G05440	AT4G30210	AT5G01732
AT5G25910	AT3G60490	AT2G26695	AT4G15100
AT5G12890	AT2G17705	AT1G30370	AT1G01340
AT2G46600	AT3G62410	AT2G39980	AT2G43140
AT2G42440	AT1G11050	AT4G36040	AT1G28380
AT1G80820	AT3G23880	AT1G51820	AT3G05950
AT1G61460	AT4G14630	AT4G36052	AT2G17040
AT3G46110	AT4G27970	AT5G49360	AT3G20360
AT1G15890	AT2G28970	AT2G03540	AT1G17170
AT3G57760	AT1G53610	AT4G15260	AT2G32487
AT1G72850	AT3G12920	AT5G66650	AT2G22980
AT2G34000	AT1G07620	AT2G33750	AT3G48690
AT5G49760	AT3G61190	AT3G13450	AT1G03090
AT3G51660	AT3G11820	AT4G35180	AT4G36110
AT1G72280	AT4G30210	AT4G19720	AT1G15540
AT1G10990	AT1G04310	AT5G14070	AT1G13530
AT5G42050	AT2G40095	AT4G36110	AT2G32020
AT1G67025	AT1G53970	AT5G10520	AT1G08900
AT3G08760	AT5G01210	AT1G16260	AT5G07330
AT2G37820	AT3G59480	AT1G66880	AT5G22540
AT4G17250	AT1G05135	AT1G05575	AT1G02230
AT4G14610	AT1G74710	AT4G24180	AT1G33590
AT1G17345	AT4G38470	AT4G25900	AT3G09010
AT3G49530	AT3G05930	AT3G25190	AT5G24090
AT1G65510	AT5G63850	AT1G79700	AT1G63350
AT1G03230	AT4G39640	AT5G54500	AT1G65485
AT1G67060	AT1G04445	AT1G59870	AT1G72645
AT3G18560	AT5G64120	AT1G80920	AT2G11280
AT3G55470	AT5G40780	AT1G12200	AT3G07350
AT5G49520	AT1G01340	AT5G25910	AT1G12200
AT5G54860	AT4G34380	AT3G20660	AT1G03800
AT3G15770	AT5G26340	AT1G52200	AT5G63790
AT1G51850	AT1G67070	AT4G39650	AT5G64250
AT3G56400	AT5G09800	AT1G67148	AT1G72490
AT1G08050	AT3G62960	AT5G18170	AT2G40200
AT1G27100	AT4G29780	AT5G45000	AT4G19520
AT2G40095	AT4G12350	AT5G18633	AT3G19930
AT4G19510	AT1G11920	AT2G15080	AT5G07440
AT1G66500	AT5G05410	AT5G39030	AT5G41610
AT1G56540	AT2G48010	AT3G15760	AT2G40340
AT5G52870	AT1G23560	AT1G63580	AT5G18290
AT3G09940	AT5G02760	AT5G14740	AT2G42060
AT2G18970	AT1G09460	AT1G19770	AT1G04100
AT2G19130	AT1G70290	AT1G67520	AT2G05510
AT1G17750	AT5G38310	AT1G17147	AT2G26695
AT3G15630	AT2G41730	AT2G43120	AT5G43450
AT4G38215	AT2G28755	AT4G35110	AT5G01560
AT5G46710	AT5G41290	AT1G35670	AT5G48530
AT3G50260	AT1G24150	AT3G15630	AT3G52450
AT3G14460	AT4G37060	AT1G23390	AT5G59390
AT5G67350	AT3G50150	AT4G39670	AT3G01830
AT5G62570	AT1G10060	AT5G28050	AT5G05600
AT1G30990	AT1G11260	AT2G43400	AT1G70170
AT2G15220	AT5G12890	AT5G42010	AT1G76070
AT3G17050	AT3G01175	AT3G24503	AT1G34050
AT1G37130	AT3G48450	AT3G22800	AT4G23100
AT5G24090	AT1G61380	AT5G24490	AT1G16420
AT2G25410	AT4G25190	AT1G30420	AT1G53430
AT3G15060	AT1G52240	AT3G26910	AT3G16860
AT4G11655	AT3G46690	AT3G53150	AT2G39530
AT1G51790	AT1G05010	AT2G33230	AT1G57990
AT5G08350	AT1G68390	AT2G39200	AT4G22530
AT5G28830	AT2G36470	AT3G18560	AT5G07460
AT5G47070	AT3G47090	AT5G43190	AT2G40330
AT1G67970	AT1G59740	AT4G14400	AT1G07128
AT5G41740	AT5G50200	AT4G23550	AT5G39130
AT2G24570	AT2G47140	AT5G64810	AT5G41663
AT5G58940	AT2G20142	AT4G38140	AT1G61420
AT4G27970	AT1G77210	AT4G15236	AT2G43400
AT5G66790	AT3G54625	AT5G23050	AT1G33110
AT5G63350	AT1G61370	AT1G28230	AT1G01770
AT3G16030	AT5G27760	AT2G17705	AT1G21100
AT1G07128	AT3G10120	AT3G43430	AT1G04310
AT5G11070	AT1G80440	AT1G28380	AT1G67148
AT5G13200	AT5G07610	AT1G12010	AT4G37900
AT5G51630	AT5G64900	AT1G21520	AT1G43180
AT3G51340	AT2G33230	AT5G06320	AT3G49570
AT4G08555	AT5G64510	AT1G70670	AT5G46180
AT5G17760	AT5G62020	AT1G30720	AT1G07430
AT2G04500	AT1G79245	AT4G09110	AT1G58180
AT3G13437	AT4G15550	AT5G39530	AT4G13820
AT2G28970	AT3G26830	AT2G15960	AT5G07100
AT3G06490	AT5G25450	AT4G38550	AT1G07150
AT5G20250	AT1G51790	AT1G16390	AT1G21590
AT4G32300	AT3G16720	AT5G55490	AT3G59700
AT3G46690	AT5G18340	AT5G39000	AT5G57190
AT4G30090	AT3G46110	AT1G72540	AT3G52400
AT1G77640	AT1G58130	AT5G25450	AT1G79700
AT4G18340	AT5G47910	AT5G12170	AT5G52450
AT3G12740	AT5G14930	AT5G48410	AT3G60670
AT5G05410	AT3G18930	AT2G22990	AT2G17705
AT4G39780	AT1G66970	AT3G13950	AT5G59540
AT1G33030	AT2G03530	AT4G15280	AT3G08860
AT1G07620	AT2G30400	AT4G38470	AT5G42010
AT3G46280	AT1G30420	AT3G17700	AT1G08050
AT4G11330	AT4G39675	AT3G62150	AT5G47230
AT4G26690	AT2G41430	AT3G02150	AT1G27020
AT4G31000	AT1G80920	AT1G12030	AT4G23550
AT5G09430	AT3G57450	AT4G23570	AT1G65484
AT1G16420	AT3G57740	AT2G19810	AT5G02160
AT4G01735	AT2G40750	AT4G23130	AT1G13540
AT1G76040	AT5G54500	AT5G47560	AT1G68010
AT3G46930	AT2G18700	AT2G44490	AT2G32210
AT1G75020	AT4G39230	AT3G49780	AT1G51760
AT3G59060	AT1G05560	AT5G10946	AT4G10500
AT1G14370	AT5G65610	AT3G59750	AT4G11655
AT5G02350	AT1G03230	AT5G56840	AT1G68690
AT5G59930	AT1G16260	AT3G48450	AT3G15340
AT3G09020	AT4G01750	AT5G39050	AT4G27070
AT3G07040	AT5G24220	AT5G65610	AT4G24930
AT4G36820	AT5G25451	AT2G37780	AT5G42930
AT4G38830	AT4G13195	AT5G48175	AT5G54165
AT5G15890	AT1G63580	AT5G35525	AT4G20095
AT5G43620	AT5G10520	AT5G11920	AT1G33870
AT3G55090	AT5G64100	AT1G53620	AT5G55090
AT1G79160	AT3G57760	AT1G73260	AT3G59480
AT2G30040	AT3G59880	AT5G66790	AT5G61010
AT5G62020	AT4G37670	AT4G20730	AT5G06320
AT4G18880	AT3G54040	AT2G05520	AT1G61360
AT1G10480	AT3G09830	AT1G63550	AT5G28646
AT1G16260	AT3G03660	AT2G28755	AT5G59680
AT2G34910	AT1G13260	AT1G15415	AT3G04300
AT3G52561	AT5G14230	AT5G65158	AT4G18430
AT4G03470	AT1G69150	AT1G53440	AT4G03510
AT1G23830	AT5G02290	AT3G14260	AT5G23660
AT5G46520	AT1G61430	AT4G38540	AT3G44880
AT1G78970	AT3G50190	AT1G13260	AT1G20630
AT1G56660	AT1G49750	AT5G52760	AT4G30530
AT1G69050	AT1G11080	AT2G19800	AT5G54080
AT5G17850	AT1G51850	AT4G39980	AT5G57910
AT2G20950	AT2G38210	AT5G50200	AT1G66880
AT3G47250	AT5G43170	AT4G37610	AT3G53150
AT3G59350	AT5G10695	AT1G43670	AT1G64610
AT2G36430	AT5G66790	AT1G17330	AT4G39970
AT1G63830	AT2G48090	AT1G55850	AT5G08350
AT2G17480	AT5G41740	AT1G16225	AT3G24503
AT4G17230	AT3G17410	AT1G77380	AT3G10815
AT5G61210	AT1G23850	AT3G52540	AT5G45000
AT2G01450	AT2G31810	AT4G11360	AT1G15170
AT4G11370	AT5G39020	AT3G46690	AT4G16760
AT2G20900	AT1G21100	AT2G36470	AT1G66050
AT4G33420	AT2G23770	AT5G64100	AT4G15300
AT2G02860	AT5G17960	AT1G70290	AT1G79960
AT1G79670	AT1G23390	AT2G27660	AT2G23910
AT1G64610	AT3G52840	AT4G39640	AT5G54500
AT3G59700	AT4G31875	AT5G44070	AT2G36950
AT2G01340	AT5G28646	AT2G23830	AT1G59870
AT3G05580	AT5G46050	AT3G18690	AT5G38540
AT2G33480	AT5G19120	AT3G17410	AT1G16150
AT1G05650	AT5G18490	AT1G10990	AT1G11180
AT2G35980	AT5G63350	AT1G09460	AT1G22275
AT2G13800	AT2G41880	AT3G08870	AT4G01026
AT3G59480	AT5G20830	AT4G36030	AT1G43160
AT4G16870	AT2G33830	AT1G28040	AT4G35110
AT3G22800	AT2G15220	AT4G39890	AT3G53540
AT3G25780	AT1G51700	AT3G08760	AT1G61340
AT3G62780	AT5G49770	AT1G20630	AT5G48657
AT2G35658	AT1G18390	AT3G55150	AT1G19200
AT3G14470	AT1G63245	AT3G22910	AT5G12170
AT1G35350	AT3G11080	AT2G47450	AT3G27416
AT3G63010	AT2G05530	AT5G59730	AT1G32928
AT5G36130	AT3G60670	AT3G51450	AT2G39980
AT3G47720	AT5G23360	AT2G20570	AT5G18633
AT2G20750	AT4G35110	AT5G51440	AT1G04920
AT4G37235	AT3G56400	AT2G18550	AT2G24260
AT1G23110	AT1G68690	AT5G23660	AT3G43430
AT1G47400	AT4G20070	AT1G61430	AT1G62380
AT5G14340	AT1G47603	AT1G68520	AT3G07600
AT4G25250	AT5G52350	AT1G06540	AT5G28050
AT5G20670	AT3G14770	AT1G72280	AT1G11070
AT5G04390	AT4G23720	AT3G09020	AT3G26500
AT3G47710	AT3G08760	AT2G46430	AT4G24230
AT1G76210	AT5G55970	AT2G15490	AT3G13500
AT2G03370	AT2G15480	AT4G03480	AT1G10990
AT5G36140	AT5G59820	AT1G68690	AT2G36690
AT4G23390	AT3G13610	AT3G24420	AT3G20660
AT4G28088	AT1G76680	AT2G07180	AT1G17345
AT4G23070	AT5G13190	AT1G03220	AT1G66130
AT1G53130	AT2G40020	AT1G58180	AT3G12502
AT3G22250	AT1G18300	AT5G03490	AT3G25190
AT2G31540	AT1G02430	AT1G50040	AT3G57700
AT1G71050	AT3G21090	AT1G21590	AT3G26820
AT2G42380	AT5G45000	AT3G16860	AT5G15130
AT5G10990	AT5G60200	AT5G25840	AT2G43930
AT2G23400	AT5G61210	AT5G15130	AT3G26220
AT1G05530	AT5G57640	AT5G06090	AT3G28850
AT2G17600	AT1G02610	AT5G61590	AT1G30757
AT5G35870	AT2G37800	AT5G45080	AT2G18700
AT5G37800	AT5G60760	AT4G25030	AT1G80380
AT1G66030	AT3G50900	AT5G59540	AT3G05360
AT2G17590	AT4G34970	AT2G28710	AT3G51340
AT5G66815	AT3G45640	AT1G69050	AT4G14370
AT5G02000	AT2G25900	AT3G09940	AT2G46660
AT1G20520	AT1G70520	AT5G10410	AT3G25250
AT1G48670	AT5G67450	AT5G39660	AT2G41700
AT4G01140	AT2G27310	AT1G76070	AT2G29720
AT1G76240	AT5G63790	AT5G07460	AT1G08230
AT1G43800	AT2G31865	AT3G52340	AT3G44860
AT3G05936	AT3G63440	AT5G05440	AT1G23090
AT3G05860	AT5G17650	AT1G06800	AT2G05580
AT1G12805	AT3G23150	AT2G29330	AT2G29940
AT5G26070	AT4G00210	AT5G05420	AT3G27660
AT2G23410	AT5G18670	AT3G13430	AT2G39410
AT3G15115	AT2G02220	AT4G12350	AT2G03360
AT2G23130	AT5G50140	AT3G59700	AT3G17770
AT1G66460	AT5G42680	AT5G01380	AT4G32445
AT3G50120	AT3G61390	AT4G11040	AT4G39640
AT3G28740	AT5G05420	AT3G30763	AT1G61370
AT1G05420	AT3G57330	AT2G20670	AT1G67520
AT4G23870	AT1G67520	AT3G48890	AT3G52748
AT1G55440	AT4G34150	AT2G39518	AT5G04760
AT5G02890	AT1G66173	AT4G24350	AT3G19800
AT1G06980	AT3G50950	AT5G21170	AT4G30210
AT1G34330	AT1G78850	AT1G18382	AT1G65500
AT3G60280	AT4G15233	AT3G53180	AT5G18170
AT1G64640	AT5G58750	AT2G38600	AT3G54050
AT5G57540	AT4G25900	AT1G18270	AT1G05340
AT5G60770	AT4G10720	AT3G57520	AT4G23180
AT3G03290	AT2G28305	AT5G47740	AT1G03130
AT1G58037	AT5G40170	AT1G62840	AT3G23570
AT3G13840	AT1G64010	AT3G04070	AT5G40170
AT1G62190	AT1G27100	AT3G26210	AT4G25900
AT5G17040	AT1G08940	AT5G06080	AT1G17330
AT5G65390	AT1G67970	AT3G47250	AT1G80820
AT2G17300	AT2G31081	AT1G13245	AT1G63720
AT4G33560	AT2G22860	AT4G11850	AT2G34180
AT1G09350	AT4G28270	AT3G48690	AT5G04230
AT1G09400	AT1G10140	AT4G14370	AT1G72070
AT2G44740	AT1G79700	AT4G26288	AT1G02360
AT3G10470	AT3G14990	AT3G45660	AT2G02580
AT2G23180	AT1G65845	AT5G12890	AT4G37310
AT4G14860	AT1G02860	AT3G12502	AT5G39080
AT2G34080	AT1G53640	AT1G04100	AT1G06800
AT2G02950	AT2G04795	AT2G01430	AT3G08760
AT1G80340	AT4G37900	AT4G08850	AT2G07180
AT3G06770	AT3G25610	AT2G26190	AT1G02440
AT1G51260	AT1G68620	AT4G30530	AT5G49620
AT1G75620	AT1G69050	AT1G18590	AT1G17147
AT4G12520	AT1G35230	AT5G61210	AT1G17300
AT5G01330	AT5G22555	AT5G03730	AT1G14260
AT1G26360	AT4G08290	AT5G05190	AT1G51800
AT2G47810	AT4G36040	AT5G54170	AT1G12790
AT1G05990	AT3G53150	AT4G21400	AT5G56550
AT5G56320	AT1G02660	AT5G66700	AT4G14930
AT3G17130	AT3G10020	AT1G65485	AT3G13450
AT3G23730	AT4G31550	AT5G41663	AT1G73165
AT3G25790	AT1G31930	AT5G01550	AT1G17990
AT4G12510	AT5G48657	AT1G10155	AT4G19840
AT4G39000	AT2G38290	AT5G12880	AT1G08940
AT1G78260	AT5G01380	AT3G57330	AT2G29330
AT1G34490	AT5G43450	AT1G09940	AT4G35180
AT1G53708	AT3G27660	AT3G10930	AT3G19010
AT3G48260	AT5G43190	AT1G51790	AT4G25760
AT1G10385	AT4G01735	AT5G19855	AT2G36470
AT1G61930	AT1G69900	AT1G02430	AT5G54490
AT5G18220	AT4G13190	AT4G21865	AT1G33910
AT2G44910	AT2G39350	AT3G56710	AT1G30760
AT3G54770	AT2G46430	AT4G01026	AT5G12930
AT5G65340	AT4G04960	AT5G52640	AT2G28755
AT1G15180	AT5G19100	AT4G25070	AT3G51920
AT2G21210	AT3G28850	AT5G41610	AT1G14370
AT5G51810	AT4G38940	AT2G04038	AT4G21390
AT2G31310	AT3G59700	AT5G01732	AT4G36030
AT5G03960	AT5G12930	AT3G61190	AT5G65300
AT5G10430	AT2G34650	AT5G04760	AT2G20960
AT5G01740	AT4G39890	AT1G02610	AT3G22800
AT3G63470	AT3G63050	AT5G58540	AT3G57330
AT3G19320	AT2G34930	AT2G36950	AT2G34000
AT1G53830	AT5G17490	AT2G46400	AT2G29120
AT1G22330	AT5G02160	AT4G19925	AT4G36052
AT5G38970	AT5G39080	AT1G32460	AT3G23120
AT4G14548	AT5G21940	AT2G36180	AT3G16220
AT3G28160	AT3G03855	AT1G05300	AT3G05937
AT4G33790	AT1G21520	AT4G11330	AT4G24570
AT1G11545	AT3G56880	AT1G11080	AT1G10700
AT1G19900	AT1G15530	AT1G51810	AT2G47450
AT2G17330	AT5G57887	AT2G31810	AT5G58540
AT2G14920	AT2G45930	AT5G12930	AT3G32990
AT4G15290	AT3G15770	AT5G19120	AT1G16225
AT2G42850	AT2G18350	AT4G04990	AT3G56200
AT4G18760	AT1G64610	AT5G43450	AT3G18690
AT1G54820	AT5G41100	AT5G28830	AT1G06180
AT1G33240	AT4G02410	AT4G24930	AT5G36220
AT1G28170	AT5G18290	AT5G21940	AT1G66040
AT3G58120	AT5G17760	AT1G12780	AT1G33880
AT1G64910	AT3G53180	AT1G24150	AT1G03600
AT3G57157	AT5G14480	AT2G41880	AT5G27380
AT1G76878	AT4G31510	AT3G50950	AT3G43828
AT2G46480	AT5G53550	AT4G35480	AT1G03220
AT1G59940	AT4G26050	AT4G31510	AT5G66790
AT1G14280	AT2G45360	AT1G33790	AT2G37370
AT3G25700	AT4G12090	AT1G31930	AT4G19920
AT3G02620	AT2G18196	AT3G05930	AT5G61560
AT1G54120	AT3G52520	AT3G11820	AT3G51450
AT5G53250	AT2G31082	AT1G66050	AT4G15550
AT5G45650	AT2G29120	AT2G32150	AT1G32060
AT3G53010	AT4G19520	AT1G42990	AT3G55910
AT5G18661	AT4G19530	AT1G33870	AT1G32520
AT2G34010	AT2G13790	AT5G52050	AT4G23220
AT2G11150	AT3G25730	AT5G11670	AT1G35670
AT5G19970	AT1G10150	AT2G29720	AT3G14610
AT2G22750	AT1G11070	AT1G30560	AT3G12500
AT1G44608	AT1G54890	AT3G22240	AT2G26740
AT3G17580	AT3G20340	AT5G55970	AT4G21865
AT4G19970	AT1G26250	AT1G48325	AT4G34030
AT5G16590	AT1G53430	AT1G57570	AT1G11050
AT1G71015	AT1G75000	AT5G45220	AT2G01430
AT3G07425	AT2G27830	AT1G03905	AT5G02780
AT4G14640	AT4G30370	AT2G27310	AT3G09390
AT2G48080	AT4G39660	AT4G28270	AT4G11850
AT5G24100	AT5G22570	AT4G39950	AT5G25440
AT2G22930	AT2G17050	AT1G05835	AT4G37022
AT1G61050	AT1G12880	AT2G26070	AT4G15417
AT2G16580	AT2G35910	AT5G42900	AT2G29450
AT5G24105	AT4G28400	AT5G17780	AT5G03730
AT3G53200	AT1G50040	AT1G07000	AT1G33840
AT5G15900	AT2G20950	AT2G47140	AT2G41880
AT1G55330	AT3G07390	AT4G16260	AT2G11270
AT3G48550	AT4G24180	AT1G11310	AT1G62290
AT5G44770	AT5G65300	AT5G44380	AT3G49580
AT5G61570	AT5G07080	AT3G25610	AT1G57570
AT5G55050	AT1G22885	AT1G10700	AT4G21410
AT5G01335	AT5G22560	AT2G11300	AT2G46740
AT5G51490	AT5G11670	AT2G25900	AT1G62300
AT1G66470	AT3G46480	AT1G17300	AT2G05520
AT1G76090	AT2G21020	AT3G28850	AT2G33710
AT1G27140	AT5G07580	AT2G39410	AT5G23050
AT1G10530	AT3G02140	AT3G50900	AT5G46780
AT3G20160	AT1G32460	AT5G22540	AT3G26210
AT1G47610	AT4G15260	AT4G16760	AT2G41380
AT2G39040	AT3G18950	AT2G11280	AT4G30270
AT3G49930	AT2G43220	AT1G70581	AT4G25170
AT4G30420	AT5G51850	AT3G57550	AT5G44480
AT1G38131	AT2G31180	AT3G61210	AT2G28210
AT4G10370	AT5G06690	AT5G27380	AT5G17380
AT3G25655	AT5G45340	AT1G71695	AT1G21000
AT4G28900	AT5G58540	AT2G03360	AT5G61590
AT5G66080	AT1G16230	AT5G42680	AT3G57760
AT2G25160	AT1G62840	AT2G05330	AT3G15760
AT3G21620	AT4G08770	AT5G59270	AT1G43670
AT5G19040	AT2G31730	AT4G15370	AT5G43520
AT5G58784	AT1G80240	AT3G20360	AT2G26190
AT3G45080	AT4G02520	AT5G63790	AT5G20250
AT1G77200	AT4G25350	AT1G06840	AT4G13920
AT1G49470	AT1G56140	AT1G63090	AT4G31510
AT2G18980	AT2G34185	AT1G72070	AT2G38400
AT5G24910	AT3G55560	AT5G14180	AT1G19770
AT4G22666	AT2G39380	AT3G59010	AT1G23840
AT3G43960	AT1G21140	AT5G01810	AT1G69600
AT2G28200	AT1G13100	AT3G44260	AT3G02242
AT3G59730	AT5G01550	AT3G17110	AT4G14540
	AT1G71880	AT2G14750	AT1G53560
	AT1G04100	AT4G13500	AT4G36450
	AT2G32560	AT1G15540	AT5G09800
	AT4G19980	AT1G05340	AT4G38290
	AT4G36150	AT4G21870	AT1G48325
	AT5G19890	AT4G15270	AT3G46280
	AT3G45330	AT2G46740	AT2G28270
	AT4G39570	AT1G62300	AT5G44582
	AT5G42440	AT1G08940	AT5G28830
	AT4G20860	AT1G15170	AT5G53550
	AT5G37450	AT3G03870	AT3G01660
	AT5G28830	AT1G65800	AT3G54420
	AT3G32990	AT1G25390	AT5G46350
	AT1G26730	AT3G13432	AT4G01630
	AT3G13080	AT1G72330	AT3G50900
	AT2G15830	AT2G30490	AT1G75600
	AT5G14120	AT1G13990	AT2G23810
	AT2G32487	AT1G32920	AT2G27830
	AT1G74950	AT2G41700	AT4G35480
	AT2G01180	AT2G47240	AT5G10410
	AT3G26210	AT5G57910	AT3G01290
	AT3G07260	AT5G45280	AT1G34315
	AT2G19590	AT2G38400	AT2G15480
	AT1G37130	AT4G27310	AT1G11310
	AT3G57550	AT2G35410	AT5G65500
	AT5G06570	AT1G14890	AT5G21170
	AT4G30270	AT1G16130	AT1G47530
	AT2G41380	AT1G56140	AT4G16600
	AT2G30600	AT4G39970	AT1G09940
	AT2G15890	AT3G10985	AT2G32140
	AT1G59620	AT1G47560	AT5G48100
	AT3G45960	AT4G28290	AT3G24420
	AT5G49620	AT5G61560	AT4G24340
	AT3G25600	AT2G41430	AT3G26650
	AT5G59550	AT5G28646	AT3G49130
	AT4G35380	AT1G11050	AT1G18280
	AT5G24090	AT4G34970	AT4G09460
	AT1G30820	AT1G28370	AT2G06255
	AT4G36880	AT2G44220	AT3G22240
	AT4G21410	AT1G21000	AT5G12890
	AT3G02242	AT1G68390	AT5G39660
	AT4G27310	AT1G03800	AT3G17700
	AT2G32150	AT3G13100	AT3G09020
	AT2G31880	AT1G53610	AT1G15900
	AT5G21170	AT3G11930	AT1G15010
	AT1G76930	AT3G26080	AT1G22180
	AT5G67180	AT3G26165	AT4G39980
	AT3G13110	AT1G43160	AT3G11280
	AT5G53980	AT3G21790	AT3G17790
	AT1G22280	AT2G17050	AT3G26080
	AT1G33870	AT1G66173	AT1G67800
	AT3G52870	AT1G13210	AT1G06840
	AT2G26070	AT1G07150	AT1G44350
	AT3G28940	AT4G27460	AT4G17215
	AT5G59260	AT3G22060	AT5G64530
	AT4G36110	AT1G05450	AT5G03330
	AT3G04070	AT2G02710	AT4G25390
	AT4G15400	AT3G54050	AT2G30550
	AT1G16420	AT2G28850	AT3G07370
	AT1G15800	AT2G27830	AT5G65610
	AT5G13330	AT4G28150	AT1G56140
	AT2G28080	AT3G09830	AT3G13750
	AT5G44260	AT2G34185	AT4G15270
	AT1G61740	AT5G22290	AT3G52430
	AT5G58787	AT2G40330	AT5G47670
	AT5G25910	AT1G30820	AT5G59730
	AT1G14890	AT1G02520	AT1G53633
	AT1G03620	AT4G15400	AT3G26910
	AT2G24180	AT1G14200	AT4G32480
	AT2G15680	AT4G11290	AT4G25070
	AT2G28960	AT1G03130	AT1G58410
	AT1G74440	AT4G25170	AT5G13550
	AT3G22910	AT5G53550	AT2G45920
	AT5G47740	AT1G80820	AT4G40080
	AT1G67148	AT4G21390	AT2G39518
	AT2G24710	AT5G05430	AT4G37560
	AT1G06840	AT1G02850	AT4G14630
	AT1G23830	AT5G52450	AT4G36060
	AT5G15120	AT5G54080	AT2G39200
	AT3G47800	AT3G26220	AT3G25610
	AT1G33110	AT4G40080	AT2G17050
	AT3G52748	AT5G39080	AT1G58848
	AT1G03090	AT2G33710	AT1G70290
	AT3G22890	AT1G48320	AT5G22560
	AT3G20660	AT1G33840	AT3G15450
	AT1G69523	AT3G23880	AT3G49790
	AT3G51350	AT4G34030	AT5G44380
	AT1G65620	AT3G50470	AT5G49480
	AT2G36430	AT3G46330	AT3G57740
	AT5G40540	AT5G07080	AT1G52200
	AT1G66480	AT2G41380	AT3G50030
	AT4G01870	AT5G14110	AT1G66173
	AT1G03740	AT4G25310	AT5G22570
	AT4G20730	AT5G57123	AT5G59570
	AT3G51450	AT5G42930	AT4G17840
	AT2G39530	AT5G52710	AT2G25900
	AT5G66050	AT1G75600	AT1G69530
	AT2G07180	AT2G30600	AT1G68840
	AT1G33475	AT5G64250	AT5G45080
	AT3G13450	AT3G60490	AT1G51420
	AT1G03130	AT5G06690	AT5G66170
	AT4G28150	AT5G54860	AT4G04610
	AT2G45450	AT4G14610	AT1G35710
	AT1G07000	AT1G08900	AT5G19440
	AT5G44005	AT1G02640	AT5G54170
	AT1G76700	AT5G18490	AT5G16360
	AT1G67000	AT5G44572	AT5G19240
	AT3G57520	AT1G71697	AT1G16260
	AT5G46780	AT2G31081	AT1G02520
	AT3G54640	AT1G11260	AT4G27830
	AT4G25940	AT5G38540	AT4G25030
	AT1G16670	AT2G28960	AT5G27690
	AT5G09710	AT1G61370	AT5G14730
	AT4G11330	AT5G10150	AT5G07610
	AT2G16380	AT1G31885	AT5G02230
	AT5G22690	AT1G71400	AT5G47740
	AT1G26270	AT1G23560	AT2G28710
	AT1G28330	AT4G16600	AT1G31930
	AT5G52870	AT1G76080	AT1G18590
	AT3G05200	AT5G06570	AT5G41740
	AT1G72850	AT4G39360	AT2G24600
	AT3G21630	AT5G44910	AT4G30490
	AT3G49570	AT2G40940	AT5G18490
	AT3G26080	AT5G55700	AT1G63580
	AT5G03720	AT2G36560	AT2G38230
	AT3G49780	AT4G09460	AT1G18860
	AT1G80450	AT1G64610	AT3G13950
	AT5G45280	AT3G09390	AT4G39660
	AT5G13740	AT4G15300	AT5G33290
	AT3G59750	AT5G52250	AT3G53180
	AT1G12780	AT4G21410	AT4G04700
	AT2G19460	AT5G28145	AT3G29810
	AT2G41640	AT3G13080	AT5G46330
	AT3G26840	AT4G24340	AT1G13245
	AT1G18860	AT1G67480	AT1G13210
	AT1G13245	AT5G23760	AT2G27310
	AT2G46510	AT4G01630	AT5G20400
	AT2G18750	AT2G19050	AT1G03905
	AT1G48320	AT4G23010	AT1G31350
	AT5G64572	AT4G37022	AT4G22640
	AT1G53950	AT1G61340	AT3G04520
	AT5G37740	AT1G17170	AT1G07040
	AT4G27460	AT2G01340	AT2G29670
	AT3G49530	AT1G26270	AT4G11360
	AT3G14840	AT5G46050	AT4G24310
	AT1G23760	AT3G27660	AT2G44490
	AT3G01990	AT2G02810	AT2G02220
	AT4G38540	AT1G33900	AT4G39890
	AT4G15610	AT1G76700	AT1G73810
	AT1G69850	AT5G20400	AT5G02550
	AT5G38900	AT1G51760	AT2G30400
	AT4G21500	AT4G25190	AT2G46430
	AT5G03380	AT4G26200	AT4G22070
	AT3G53810	AT1G63350	AT4G38550
	AT5G27920	AT3G01175	AT2G18750
	AT5G10210	AT5G18636	AT4G28270
	AT5G02750	AT3G16220	AT3G46690
	AT1G55510	AT2G45170	AT2G26070
	AT5G41070	AT2G15480	AT2G01340
	AT4G08555	AT5G09800	AT5G01880
	AT4G14610	AT2G43610	AT3G48180
	AT2G20900	AT4G04960	AT1G22400
	AT1G05450	AT5G07100	AT1G12130
	AT4G04990	AT1G16110	AT1G63245
	AT5G06560	AT1G33880	AT1G61430
	AT4G15130	AT3G53800	AT4G39780
	AT3G09940	AT5G13370	AT5G48175
	AT1G58410	AT3G52430	AT2G13360
	AT2G38310	AT3G26510	AT5G02290
	AT3G46270	AT5G02290	AT2G32150
	AT5G49630	AT3G55980	AT1G16670
	AT2G02120	AT2G11270	AT5G50200
	AT1G67400	AT5G03380	AT1G30720
	AT1G53840	AT2G28970	AT1G66970
	AT5G63140	AT5G46780	AT1G48320
	AT4G15270	AT4G26380	AT1G71400
	AT1G25560	AT1G09932	AT3G21090
	AT2G30070	AT2G23770	AT4G19720
	AT2G23810	AT4G12090	AT5G10210
	AT4G21865	AT1G11540	AT5G59270
	AT5G01830	AT5G17760	AT1G51790
	AT5G65510	AT2G02220	AT5G17760
	AT2G30140	AT2G26870	AT2G19110
	AT2G47730	AT1G46768	AT4G19925
	AT3G57750	AT3G07380	AT2G20900
	AT5G35790	AT3G11280	AT5G45240
	AT1G14370	AT3G25250	AT4G16480
	AT3G06490	AT2G26150	AT5G40780
	AT1G27720	AT2G18750	AT4G11330
	AT2G40940	AT1G16420	AT4G33540
	AT3G21351	AT4G30370	AT1G60940
	AT4G31500	AT1G11070	AT4G10510
	AT4G08470	AT1G79245	AT4G35630
	AT2G02710	AT1G67920	AT1G62750
	AT4G03380	AT1G69600	AT5G23760
	AT1G09415	AT5G40170	AT5G47910
	AT1G15670	AT5G10380	AT1G80920
	AT2G22300	AT3G51350	AT5G66650
	AT5G24230	AT3G51330	AT1G48000
	AT1G03220	AT4G16840	AT1G29640
	AT1G78390	AT2G45360	AT1G63090
	AT1G23110	AT5G66050	AT2G26975
	AT5G66815	AT1G58410	AT2G41180
	AT3G29252	AT1G27100	AT5G26690
	AT1G62035	AT1G15530	AT4G08850
	AT4G25250	AT2G45740	AT2G14510
	AT4G22210	AT3G17770	AT2G32030
	AT5G04120	AT5G26170	AT3G51890
	AT1G51260	AT3G50140	AT4G34890
	AT2G17600	AT4G11230	AT2G46070
	AT5G42600	AT5G44575	AT2G29990
	AT1G53130	AT5G17380	AT3G17410
	AT5G65340	AT4G33880	AT3G09940
	AT1G70260	AT2G33830	AT5G20420
	AT1G70720	AT1G47603	AT1G79245
	AT5G02000	AT4G35380	AT5G38850
	AT1G05530	AT3G28940	AT2G44480
	AT4G11020	AT4G29780	AT2G30870
	AT1G12805	AT4G39780	AT3G49780
	AT1G65310	AT3G03855	AT3G23150
	AT5G26070	AT2G02380	AT3G60490
	AT5G36140	AT1G16670	AT4G12350
	AT2G28860	AT5G06380	AT1G15890
	AT1G34490	AT2G31880	AT1G29400
	AT2G03370	AT3G59880	AT2G23770
	AT2G17590	AT1G18860	AT3G54620
	AT1G76620	AT1G22280	AT3G20340
	AT2G43890	AT4G19920	AT4G27460
	AT3G47710	AT1G47530	AT3G63010
	AT2G43880	AT3G57210	AT2G02380
	AT4G37235	AT5G52190	AT2G44130
	AT1G45035	AT1G71880	AT2G26870
	AT5G37800	AT3G23150	AT3G25730
	AT2G20750	AT1G65845	AT2G01300
	AT1G62940	AT1G23870	AT2G21120
	AT4G12510	AT5G38310	AT1G62422
	AT5G37620	AT3G49630	AT5G11520
	AT4G23070	AT5G61010	AT5G43260
	AT1G49370	AT1G17285	AT1G05060
	AT5G36130	AT1G66180	AT1G03740
	AT1G58037	AT3G47090	AT5G17350
	AT5G20670	AT5G53980	AT2G15695
	AT1G06980	AT3G51890	AT3G03870
	AT1G34500	AT3G05360	AT1G22710
	AT3G20087	AT2G17055	AT3G59750
	AT5G53250	AT4G04930	AT5G65158
	AT5G38100	AT2G40140	AT3G03440
	AT3G32030	AT4G22070	AT2G33230
	AT4G10370	AT3G55740	AT4G15760
	AT3G50120	AT1G03230	AT1G11540
	AT5G60770	AT5G60350	AT5G06090
	AT1G25240	AT3G45330	AT1G11330
	AT3G58060	AT1G10140	AT1G60260
	AT5G45650	AT1G17240	AT2G39660
	AT3G17130	AT1G13100	AT2G20142
	AT4G12520	AT2G43910	AT5G53490
	AT5G56320	AT4G20860	AT1G72680
	AT2G22750	AT1G19310	AT1G23850
	AT3G54830	AT2G48010	AT3G19660
	AT1G63600	AT5G06560	AT5G49440
	AT5G01330	AT5G39020	AT1G07240
	AT5G46900	AT4G16480	AT5G58350
	AT5G42235	AT1G53635	AT2G40140
	AT1G48070	AT2G20900	AT5G01500
	AT2G14920	AT1G33110	AT4G16910
	AT5G24105	AT2G03260	AT5G61600
	AT2G24800	AT1G53430	AT1G18270
	AT3G15115	AT3G48180	AT1G14890
	AT5G42580	AT5G11650	AT2G27500
	AT3G21680	AT5G40780	AT1G02610
	AT1G61930	AT3G55560	AT3G50950
	AT5G44770	AT3G49160	AT5G03380
	AT2G32540	AT4G21510	AT2G31880
	AT5G47990	AT1G14370	AT1G42990
	AT3G19320	AT3G63010	AT1G16130
	AT5G57540	AT2G15890	AT1G32920
	AT2G42380	AT1G78270	AT4G38470
	AT4G33790	AT5G61600	AT5G39040
	AT5G65800	AT5G53050	AT2G29490
	AT4G35210	AT5G59530	AT3G21690
	AT3G06460	AT4G34180	AT2G33770
	AT5G56860	AT3G52840	AT1G72330
	AT3G22250	AT5G24240	AT4G02330
	AT3G59130	AT1G64770	AT3G20380
	AT2G44740	AT5G11520	AT1G78270
	AT1G33670	AT2G29950	AT4G14610
	AT3G45720	AT1G29860	AT3G26680
	AT4G37700	AT4G35630	AT2G45740
	AT3G20850	AT3G19390	AT5G11650
	AT3G45080	AT1G54890	AT1G22110
	AT3G23730	AT2G24260	AT4G28040
	AT3G60280	AT3G54880	AT1G67090
	AT5G10990	AT3G26680	AT1G15380
	AT1G76240	AT5G05140	AT2G14160
	AT5G16530	AT3G55700	AT3G15060
	AT2G10940	AT1G05135	AT2G01670
	AT5G48010	AT5G22560	AT4G21990
	AT3G05860	AT1G08570	AT5G09660
	AT2G22460	AT5G44480	AT3G30775
	AT1G09540	AT1G23760	AT3G48700
	AT5G57530	AT4G10510	AT5G40450
	AT1G48670	AT2G20562	AT2G02390
	AT1G44542	AT1G15890	AT5G61210
	AT3G56080	AT3G23700	AT3G55740
	AT3G20160	AT3G19200	AT1G78850
	AT1G62190	AT2G30400	AT3G09830
	AT4G25480	AT4G15233	AT1G20620
	AT5G17040	AT1G31350	AT3G03990
	AT5G51520	AT4G10500	AT4G15236
	AT1G53830	AT5G14120	AT1G18382
	AT4G23870	AT3G18930	AT2G03240
	AT5G24100	AT4G01750	AT2G05330
	AT2G02620	AT5G18630	AT5G27600
	AT5G38820	AT4G25940	AT2G17036
	AT2G17330	AT3G04720	AT5G54940
	AT5G42590	AT1G21140	AT4G01540
	AT2G31540	AT5G01100	AT5G55700
	AT2G34010	AT1G24100	AT5G18340
	AT4G14860	AT1G06180	AT4G34180
	AT3G29780	AT5G04040	AT5G44070
	AT1G26720	AT5G63620	AT4G18140
	AT5G15900	AT1G05060	AT4G18340
	AT2G25160	AT4G37390	AT3G49160
	AT4G05100	AT1G33910	AT2G16365
	AT3G25905	AT3G03990	AT3G59900
	AT1G61840	AT5G16120	AT1G33612
	AT2G17300	AT1G78850	AT2G41730
	AT1G71050	AT2G44480	AT2G33480
	AT1G32385	AT1G15900	AT1G77060
	AT1G43800	AT3G54620	AT3G46530
	AT1G27140	AT1G17990	AT5G42900
	AT3G49190	AT1G17345	AT4G21323
	AT3G17580	AT3G15060	AT5G59530
	AT2G39010	AT2G45300	AT1G73480
	AT5G44130	AT1G58848	AT1G76700
	AT5G02890	AT2G13790	AT3G11820
	AT1G26360	AT1G77060	AT3G23260
	AT1G66030	AT2G28305	AT2G26500
	AT5G65390	AT4G20930	AT2G28960
	AT4G03292	AT2G21120	AT2G20950
	AT3G25655	AT1G65250	AT5G28770
	AT4G39000	AT4G19520	AT2G44840
	AT5G50800	AT2G38290	AT5G02030
	AT1G75780	AT5G65500	AT2G45360
	AT1G09350	AT5G24270	AT3G13080
	AT3G28740	AT1G11330	AT5G46760
	AT4G15290	AT2G37820	AT2G20562
	AT3G10470	AT5G48110	AT1G01140
	AT5G67430	AT1G52240	AT4G25380
	AT4G02650	AT2G36270	AT4G31800
	AT3G25700	AT4G04220	AT3G13430
	AT5G15180	AT5G03330	AT1G21550
	AT4G03060	AT1G78750	AT1G07000
	AT5G10430	AT1G17290	AT2G38210
	AT2G25150	AT5G14410	AT3G22200
	AT1G05660	AT4G03380	AT2G48020
	AT4G37160	AT2G28940	AT2G14750
	AT3G56290	AT1G13500	AT1G75000
	AT2G46480	AT1G61750	AT5G17490
	AT5G02330	AT3G05950	AT2G48010
	AT1G22530	AT2G22980	AT3G08970
	AT4G01140	AT5G58787	AT1G27980
	AT1G29025	AT4G37530	AT1G07260
	AT5G11930	AT2G44130	AT1G55200
	AT5G46890	AT4G33420	AT3G50260
	AT3G02620	AT1G60000	AT1G32940
	AT2G37380	AT5G05410	AT1G52110
	AT5G52790	AT1G22275	AT2G37760
	AT5G03760	AT1G11180	AT1G23120
	AT5G08640	AT3G61440	AT1G37130
	AT5G38970	AT2G30870	AT5G43190
	AT1G15180	AT2G47950	AT1G49000
	AT4G29180	AT1G63720	AT2G35410
	AT5G14340	AT5G41100	AT1G64770
	AT2G48080	AT1G78000	AT4G20070
	AT3G06770	AT1G27720	AT3G60930
	AT2G23630	AT5G58750	AT1G72030
	AT3G49760	AT2G27500	AT2G42620
	AT2G27535	AT4G33980	AT1G11350
	AT2G20724	AT5G49620	AT3G57550
	AT5G22355	AT4G11655	AT3G51430
	AT4G18760	AT4G15550	AT5G55560
	AT2G30220	AT1G75000	AT1G29120
	AT3G63470	AT3G57450	AT1G21410
	AT5G44110	AT3G02140	AT2G23450
	AT2G17890	AT1G02660	AT5G35525
	AT1G66460	AT1G30760	AT4G39955
	AT1G50280	AT1G15050	AT2G32660
	AT5G64620	AT3G20860	AT1G55000
	AT3G27170	AT2G24280	AT5G24490
	AT1G50290	AT5G41300	AT5G45250
	AT2G18800	AT5G49760	AT5G49760
	AT5G54700	AT5G27690	AT5G12880
	AT5G11570	AT5G14480	AT2G24280
	AT5G60660	AT1G48640	AT1G10140
	AT1G57560	AT4G00210	AT2G41210
	AT1G06120	AT2G40420	AT1G80300
	AT4G37850	AT1G10150	AT3G03855
	AT1G15460	AT1G29400	AT2G39650
	AT2G21880	AT3G21630	AT5G05440
	AT4G29450	AT2G45920	AT1G78895
	AT1G22630	AT3G10450	AT2G24100
	AT4G09480	AT1G76590	AT1G16230
	AT1G25450	AT5G23350	AT1G19310
	AT2G38750	AT4G22305	AT3G26690
	AT3G59850	AT5G19220	AT3G56060
	AT1G60050	AT2G35910	AT1G53250
	AT5G51490	AT2G14510	AT1G22280
	AT5G19970	AT1G22110	AT4G19080
	AT5G02270	AT1G15800	AT5G05140
	AT5G17450	AT3G13500	AT3G18145
	AT4G35320	AT4G16230	AT4G21903
	AT1G10385	AT3G07040	AT1G61750
	AT1G05540	AT3G07370	AT5G19220
	AT1G75620	AT3G52290	AT4G21534
	AT4G12170	AT2G20825	AT5G37850
	AT5G47950	AT5G44460	AT1G17290
	AT3G48260	AT1G20530	AT5G04080
	AT4G36220	AT1G03660	AT3G44720
	AT5G10100	AT3G25900	AT1G65481
	AT5G48000	AT1G66690	AT5G39480
	AT4G02160	AT1G58110	AT5G24240
	AT3G16560	AT1G65620	AT1G14455
	AT2G04680	AT3G06380	AT1G29860
	AT3G43960	AT2G42620	AT4G37030
	AT2G22930	AT2G20320	AT1G69050
	AT5G58784	AT5G64530	AT2G01450
	AT1G33100	AT3G14610	AT3G55560
	AT3G20140	AT2G41730	AT2G22800
	AT2G02950	AT4G13040	AT5G01810
	AT3G14440	AT5G44005	AT5G06980
	AT1G61390	AT3G05200	AT3G22260
	AT4G31320	AT1G75030	AT3G05640
	AT3G49930	AT2G13360	AT3G08720
	AT2G23130	AT3G56200	AT1G77890
	AT3G48940	AT5G24070	AT2G26390
	AT1G79900	AT2G18670	AT4G29190
	AT4G22666	AT3G14470	AT4G22470
	AT4G14380	AT3G01480	AT2G45170
	AT5G25020	AT1G48850	AT1G09460
	AT1G28170	AT4G36880	AT2G02710
	AT1G23160	AT2G15390	AT3G01175
	AT4G25420	AT3G60200	AT5G57655
	AT4G21902	AT2G18969	AT2G16900
	AT4G14250	AT1G32520	AT3G47950
	AT2G26690	AT5G67520	AT5G39000
	AT1G28130	AT4G14540	AT2G29950
	AT1G38131	AT5G44260	AT3G18930
	AT1G73780	AT2G44380	AT1G13500
	AT1G64500	AT5G01830	AT5G60310
	AT4G38400	AT4G29190	AT4G39540
	AT5G04390	AT1G03740	AT4G18360
	AT3G21620	AT1G03980	AT3G25070
	AT2G30230	AT5G50450	AT2G33830
	AT5G66690	AT1G09480	AT4G12120
	AT5G37550	AT3G50150	AT3G60150
	AT3G02020	AT1G29120	AT3G49210
	AT5G61570	AT4G36060	AT5G51070
	AT4G11210	AT4G12120	AT2G11300
	AT5G05270	AT3G15510	AT2G22850
	AT1G64910	AT5G53970	AT2G38290
	AT3G22540	AT5G37850	AT3G60540
	AT4G09500	AT1G53640	AT1G76150
	AT4G16270	AT4G11650	AT5G51110
	AT3G05890	AT2G30720	AT3G20680
	AT4G22217	AT4G23100	AT5G21940
	AT2G34350	AT1G23850	AT4G20860
	AT3G05936	AT5G15210	AT4G19510
	AT3G29410	AT3G18145	AT3G61440
	AT4G26320	AT1G55810	AT1G02430
	AT1G66800	AT1G51850	AT4G25940
	AT1G75300	AT3G60930	AT3G58750
	AT5G42500	AT5G47910	AT3G12915
	AT1G14280	AT3G50260	AT5G14070
	AT4G28850	AT1G63245	AT2G27660
	AT4G14980	AT4G18210	AT3G10405
	AT3G29630	AT3G27030	AT5G48110
	AT4G27840	AT5G54940	AT2G04795
	AT3G10520	AT3G56880	AT1G25390
	AT2G23410	AT2G14170	AT5G45220
	AT1G74830	AT4G18140	AT5G20480
	AT1G16400	AT1G69485	AT3G18290
	AT5G01335	AT2G26390	AT2G15390
	AT1G55440	AT3G29400	AT4G04960
	AT4G22460	AT1G03610	AT3G56140
	AT1G64780	AT4G13820	AT5G57320
	AT3G20940	AT4G19390	AT1G33102
	AT2G37580	AT3G49370	AT3G14230
	AT1G77200	AT3G08640	AT3G13100
	AT3G27884	AT3G62100	AT3G55630
	AT1G51770	AT4G36450	AT5G18630
	AT5G21100	AT4G28300	AT1G08910
	AT1G61050	AT1G67800	AT2G20320
	AT3G21560	AT5G58350	AT5G37740
	AT5G13170	AT5G38990	AT2G35736
	AT5G20700	AT1G68150	AT4G28025
	AT1G74890	AT5G15730	AT4G03410
	AT3G57157	AT1G18390	AT4G16890
	AT5G26080	AT1G50180	AT5G45280
	AT5G20410	AT1G08910	AT4G28930
	AT5G35190	AT5G07760	AT5G63620
	AT2G38920	AT2G15680	AT2G28940
	AT4G04745	AT5G08139	AT4G04620
	AT3G22840	AT4G36790	AT1G66480
	AT2G38760	AT2G24140	AT2G28660
	AT5G45095	AT4G39230	AT2G25450
	AT3G14810	AT1G62770	AT1G70250
	AT1G78260	AT4G31800	AT5G10695
	AT1G57590	AT4G12290	AT5G66900
	AT1G05280	AT1G34315	AT3G07700
	AT5G15940	AT4G25390	AT1G33610
	AT3G62680	AT5G39040	AT5G52190
	AT5G01740	AT3G13110	AT2G17880
	AT1G54530	AT4G25090	AT5G16120
	AT3G51240	AT2G15695	AT4G35250
	AT2G43870	AT4G29950	AT5G38520
	AT5G47450	AT1G14170	AT4G30370
	AT5G55250	AT5G06980	AT1G26930
	AT5G62920	AT1G62422	AT1G13260
	AT5G60520	AT3G53260	AT5G58375
	AT3G12610	AT4G15130	AT1G71697
	AT1G62560	AT3G20410	AT2G45300
	AT5G47980	AT5G01210	AT3G50930
	AT5G62130	AT2G03240	AT5G16970
	AT1G55330	AT3G20680	AT2G43500
	AT1G06330	AT1G53250	AT3G51730
	AT1G13970	AT4G37030	AT4G30390
	AT1G73340	AT5G49480	AT3G10985
	AT5G38010	AT4G16220	AT1G14642
	AT3G29250	AT2G46260	AT5G11670
	AT3G50290	AT1G22710	AT2G31820
	AT1G22550	AT4G28240	AT5G45040
	AT5G16590	AT2G18196	AT2G40940
	AT5G11110	AT3G58750	AT1G63440
	AT1G64640	AT5G51460	AT1G76080
	AT1G05420	AT5G37740	AT1G32460
	AT1G17190	AT2G39660	AT2G35980
	AT2G02700	AT3G06490	AT3G14260
	AT1G76090	AT1G55200	AT1G31885
	AT2G05765	AT2G23450	AT2G42280
	AT1G19940	AT3G50190	AT1G17285
	AT4G13620	AT1G67060	AT1G22930
	AT4G17280	AT4G35600	AT1G67480
	AT5G25120	AT3G08710	AT4G27020
	AT3G16240	AT1G69900	AT1G51270
	AT3G28100	AT2G17036	AT2G17220
	AT1G49450	AT1G29690	AT3G59010
	AT1G03870	AT2G31730	AT4G23010
	AT1G12240	AT1G78895	ATCG00280
	AT3G11591	AT3G22260	AT3G05200
	AT5G61430	AT1G51270	AT3G55270
	AT3G58620	AT1G03600	AT3G23790
	AT5G48900	AT2G31800	AT2G07042
	AT1G12845	AT5G14930	AT1G68585
	AT1G01420	AT5G04770	AT1G78000
	AT3G59710	AT2G40095	AT3G53530
	AT1G13420	AT2G01670	AT2G41430
	AT2G13910	AT5G13910	AT1G48870
	AT1G10530	AT4G27600	AT5G43170
	AT5G13930	AT1G32530	AT3G12800
	AT3G12110	AT5G50720	AT1G46768
	AT2G38170	AT2G33480	AT1G01170
	AT1G22640	AT1G67970	AT1G32530
	AT1G50930	AT2G29410	AT3G04184
	AT4G27030	AT2G19110	AT2G23760
	AT1G11655	AT5G16650	AT4G35380
	AT1G65860	AT1G62290	AT4G38590
	AT5G65320	AT1G17500	AT2G22300
	AT3G55120	AT1G20900	AT1G24150
	AT1G11545	AT5G59550	AT2G46260
	AT4G10350	AT1G11350	AT3G52870
	AT5G23730	AT5G65300	AT1G15530
	AT4G13000	AT5G64260	AT3G23880
	AT2G40475	AT5G10695	AT1G01490
	AT4G28900	AT5G24230	AT3G57640
	AT5G24990	AT2G30500	AT1G47560
	AT3G28160	AT4G28040	AT3G45640
	AT4G38960	AT5G41380	AT5G14570
	AT5G06530	AT5G62330	AT2G24140
	AT3G50300	AT5G46900	AT2G30500
	AT5G19730	AT5G04120	AT5G06560
	AT3G14370	AT5G42600	AT4G12090
	AT2G18650	AT1G65310	AT2G31955
	AT5G26290	AT4G22210	AT1G13100
	AT5G51930	AT5G60770	AT3G15770
	AT2G18980	AT5G37800	AT5G51190
	AT3G07010	AT1G49220	AT1G73280
	AT1G20070	AT1G78390	AT1G69485
	AT1G34510	AT5G17040	AT3G23560
	AT5G02410	AT2G27535	AT3G01480
	AT1G78230	AT1G76210	AT3G57750
	AT5G27930	AT5G56860	AT1G47603
	AT5G51500	AT4G25480	AT1G01820
	AT5G52310	AT4G01060	AT4G34230
	AT5G38700	AT1G70720	AT5G17390
	AT5G43040	AT5G02000	AT1G16090
	AT5G26790	AT1G76620	AT1G17250
	AT5G54790	AT1G23110	AT3G55980
	AT4G00430	AT2G03370	AT5G49665
	AT1G18075	AT1G10640	AT2G16500
	AT1G54120	AT4G25250	AT3G55150
	AT5G62900	AT4G35210	AT1G53780
	AT1G65060	AT1G05530	AT5G28650
	AT1G23980	AT5G54630	AT2G37150
	AT5G45580	AT1G62190	AT5G66070
	AT5G55770	AT2G38920	AT1G50040
	AT1G11700	AT3G54830	AT2G30720
	AT3G32040	AT5G26070	AT1G18500
	AT1G30050	AT2G27550	AT4G25707
	AT3G54770	AT5G46890	AT2G43060
	AT1G58520	AT2G39010	AT1G76590
	AT1G70860	AT3G06460	AT4G09300
	AT3G16410	AT2G28860	AT2G47910
	AT5G45810	AT2G33880	AT3G26510
	AT5G03960	AT1G09350	AT1G30620
	AT3G26290	AT1G51260	AT4G36880
	AT5G66080	AT4G11210	AT5G04040
	AT2G43340	AT1G80740	AT2G15680
	AT4G17970	AT1G13230	AT2G30490
	AT1G10680	AT1G75430	AT1G33050
	AT1G44608	AT5G09210	AT4G32320
	AT4G04760	AT5G36130	AT1G63750
	AT5G46600	AT1G57590	AT3G48530
	AT2G24400	AT5G36140	AT2G11240
	AT1G24485	AT1G49370	AT5G19850
	AT5G04960	AT1G20990	AT1G34420
	AT2G37540	AT4G39000	AT4G34120
	AT4G30180	AT1G53130	AT3G59660
	AT2G32620	AT1G34500	AT1G09415
	AT2G16580	AT1G32560	AT2G29420
	AT1G14500	AT1G54930	AT1G23560
	AT3G44990	AT4G25010	AT5G41550
	AT5G53380	AT1G60050	AT3G53403
	AT5G54030	AT4G27654	AT1G71500
	AT3G25790	AT4G12510	AT4G33420
	AT3G54600	AT2G22460	AT5G14480
	AT5G59220	AT4G37160	AT1G60740
	AT5G67020	AT3G47710	AT4G29780
	AT1G73620	AT1G48070	AT5G48160
	AT2G23400	AT2G25150	AT3G19860
	AT5G65030	AT1G52690	AT4G14410
	AT2G39040	AT5G48010	AT5G67520
	AT5G10130	AT3G20160	AT3G56360
	AT5G26230	AT3G19320	AT3G12730
	AT4G30420	AT2G20750	AT1G13195
	AT1G48100	AT2G33790	AT5G57887
	AT3G21180	AT5G44770	AT5G42650
	AT1G49620	AT3G46750	AT5G08240
	AT1G79250	AT1G62940	AT4G31110
	AT3G16180	AT3G45080	AT1G70810
	AT4G40060	AT1G58037	AT5G23405
	AT3G25670	AT1G48660	AT2G19810
	AT1G02570	AT2G30220	AT5G53050
	AT1G33090	AT3G15370	AT3G20410
	AT3G59730	AT2G17890	AT5G57060
	AT3G51470	AT3G14490	AT5G24270
	AT3G52740	AT5G03270	AT3G48920
	AT1G79410	AT5G04950	AT1G20530
	AT4G00700	AT5G53250	AT5G64900
	AT5G44020	AT4G10370	AT1G73270
	AT5G50740	AT4G37235	AT5G08139
	AT1G12090	AT3G52440	AT1G23390
	AT1G75590	AT3G03910	AT5G44250
	AT3G27095	AT5G17450	AT5G57900
	AT1G55265	AT1G10385	AT3G07390
	AT1G34540	AT4G37700	AT4G34830
	AT1G22220	AT2G18328	AT5G51850
	AT1G03340	AT1G75780	AT2G17710
	AT1G79910	AT3G52720	AT5G46490
	AT1G63930	AT3G49190	AT5G06380
	AT5G17050	AT2G25160	AT4G01600
	AT3G44510	AT5G47990	AT4G35600
	AT4G21780	AT4G20240	AT4G27820
	AT5G24120	AT5G48350	AT3G49630
	AT1G52880	AT3G56080	AT5G50920
	AT4G00480	AT4G28088	AT4G19880
	AT4G23400	AT5G38100	AT2G16050
	AT3G50630	AT3G48280	AT3G56400
	AT1G66130	AT1G34490	AT3G28945
	AT2G42850	AT4G21760	AT1G56145
	AT5G15410	AT2G48080	AT5G67488
	AT1G26770	AT5G45650	AT5G25940
	AT2G35585	AT5G62420	AT4G36400
	AT5G09978	AT1G66030	AT2G18210
	AT3G06890	AT2G17590	AT4G26090
	AT1G08500	AT2G43880	AT3G26090
	AT1G52750	AT4G03060	AT2G46510
	AT1G13710	AT5G51490	AT5G17280
	AT2G38490	AT5G42590	AT5G03550
	AT3G46130	AT5G51520	AT5G06730
	AT3G57010	AT4G22460	AT2G33170
	AT2G11150	AT5G01330	AT4G28390
	AT2G28410	AT1G63600	AT5G01550
	AT2G46970	AT1G27140	AT1G33060
	AT5G04820	AT3G28740	AT5G39020
	AT1G72470	AT5G16530	AT2G47240
	AT5G23840	AT1G78440	AT2G40420
	AT3G04140	AT1G23160	AT1G15430
	AT5G03555	AT2G17600	AT3G12510
	AT4G17340	AT4G35320	AT4G19390
	AT1G63000	AT4G36570	AT2G17110
	AT4G21830	AT1G44318	AT1G62200
	AT2G45400	AT4G10490	AT4G21870
	AT2G15370	AT2G17300	AT1G61810
	AT5G25010	AT1G33670	AT1G76820
	AT5G61650	AT1G52830	AT3G28940
	AT5G40630	AT4G23070	AT2G43910
	AT1G22460	AT4G12520	AT5G67480
	AT3G62270	AT2G32540	AT2G22310
	AT4G01890	AT5G24105	AT1G11580
	AT5G03190	AT5G57540	AT5G38750
	AT3G23470	AT4G22217	AT3G55890
	AT4G08570	AT5G39220	AT3G46330
	AT2G41810	AT5G42580	AT4G24480
	AT4G37690	AT5G67430	AT3G07380
	AT5G41315	AT4G04745	AT5G04720
	AT5G02170	AT3G29252	AT4G16008
	AT4G35030	AT5G15180	AT5G50930
	AT2G34080	AT4G30290	AT4G35440
	AT1G33240	AT1G74890	AT2G46650
	AT2G24300	AT5G25020	AT2G40095
	AT1G77760	AT2G36590	AT1G70420
	AT3G25930	AT5G35870	AT2G03730
	AT2G38300	AT1G75394	AT3G11340
	AT4G01410	AT4G01890	AT1G67600
	AT3G59140	AT5G10570	AT3G51060
	AT1G78070	AT2G14920	AT4G34150
	AT5G07680	AT5G54060	AT1G29760
	AT1G58360	AT1G26360	AT5G11920
	AT3G54800	AT1G06330	AT2G20825
	AT2G23430	AT3G06880	AT3G47010
	AT2G38090	AT2G23630	AT4G23270
	AT1G64440	AT2G17070	ATCG00670
	AT4G35680	AT4G13000	AT3G58780
	AT4G25830	AT3G13840	AT5G44460
	AT1G34040	AT2G23400	AT3G05930
	AT5G46870	AT5G50800	AT3G07273
	AT1G75770	AT5G20410	AT5G38210
	AT1G62975	AT1G29395	AT3G47090
	AT1G30690	AT1G75300	AT3G54880
	AT4G31600	AT2G02000	AT1G58590
	AT5G22310	AT3G23730	AT4G16230
	AT3G14850	AT4G15290	AT3G62650
	AT5G42510	AT1G14960	AT4G24180
	AT2G47360	AT1G52700	AT4G27310
	AT5G36260	AT2G39240	AT4G33300
	AT3G44710	AT4G36220	AT2G34140
	AT5G38020	AT1G61840	AT5G59820
	AT2G35210	AT2G25540	AT5G14120
[truncated: 2,962 more rows]
