# Supplementary material for: The receptor kinase SRF3 coordinates iron-level and flagellin dependent defense and growth responses in plants
Source: Nat Commun. 2022 Aug 1;13:4445. doi: 10.1038/s41467-022-32167-6 (PMC9343624; doi:10.1038/s41467-022-32167-6)
Supplement: Supplementary file 8 — Supplementary Data 5 [file 41467_2022_32167_MOESM8_ESM.xlsx]

## Sheet: Core NaCl cold Mannitol
Supplementary Data 5: SRF3-dependent early Iron/defense core regulatory network
Misregulated genes core Mannitol, NaCl and Cold 3hours (Kreps et al., 2002. doi: 10.1104/pp.008532)
AT5G52310
AT2G47770
AT5G06760
AT4G34000
AT1G62570
AT4G23700
AT4G38060
AT3G61890
AT4G34010
AT5G15960
AT5G15970
AT1G60190
AT1G04220
AT4G27410
AT1G72770
AT3G11410
AT1G05340
AT2G46270
AT1G20440
AT3G24310
AT4G23450
AT4G25480
AT4G25390
AT3G50970
AT1G20450
AT4G23630
AT2G28470
AT2G40900
AT1G27200
AT2G30360
AT5G47640
AT2G32800
AT2G18050
AT2G31790
AT4G37540
AT1G24280
AT5G03840
AT2G03260
AT5G26660
AT1G05700
AT5G57090
AT2G38310
AT5G01210
AT1G14210
AT1G31230
AT1G08090
AT2G28970
AT2G41560
AT4G25310
AT4G17870
AT2G28960
AT5G61420
AT2G19590
AT4G36220
AT4G11290
AT1G54000
AT4G21410
AT2G45180
AT1G27020
AT1G49570
AT1G78860
AT1G05250
AT1G54010
AT2G40330
AT5G19890

## Sheet: Overlap -fe flg22 CORE NCM
Supplementary Data 5: SRF3-dependent early Iron/defense core regulatory network
Overlaping genes between early Iron/defense and stress core regulatory network
AT4G23700

## Sheet: Core, heat, drought, salt
Supplementary Data 5: SRF3-dependent early Iron/defense core regulatory network
Misregulated genes core heat, drought, salt (Tawab et al., 2020. https://doi.org/10.1371/journal.pone.0244030)
AT1G64200
AT5G64510
AT5G59720
AT5G58110
AT5G52640
AT5G48570
AT4G18280
AT4G12400
AT4G10250
AT3G53230
AT3G24100
AT3G21670
AT3G12580
AT2G37180
AT2G33380
AT2G29500
AT2G16586
AT1G72645
AT1G07400
AT5G24160
AT1G71530
AT1G73870
AT1G56600
AT3G55240
AT3G11410
AT4G30460
AT2G20560
AT5G51440
AT3G24520
AT1G74310
AT5G12020
AT1G75750
AT5G19860
AT3G48520
AT2G32120
AT1G60190
AT4G37410
AT5G03230
AT1G10960
AT1G62510
AT5G59220
AT4G12560
AT2G26690
AT1G09140
AT5G66052
AT5G25754
AT3G26450
AT1G03220
AT5G55120
AT4G27410
AT3G15010
AT1G65980
AT1G30590
AT4G37540
AT1G59860
AT4G28140
AT1G65040
AT2G36950
AT1G07350
AT2G38400
AT1G70180
AT3G53830
AT1G66760
AT5G47610
AT5G66240
AT1G16030
AT1G20070
AT2G26600
AT1G67140
AT1G43160
AT3G25840
AT2G32530
AT2G37340
AT1G78670
AT1G50140
AT4G34000
AT3G55970
AT5G02770
AT2G38870
AT3G13800
AT3G14440
AT3G07300
AT5G62200
AT5G11650
AT5G25280
AT4G14615
AT5G57150
AT1G30070
AT4G03320
AT1G16810
AT1G69410
AT5G51890
AT4G10040
AT1G67860
AT5G61820
AT2G29140
AT4G23050
AT4G02430
AT2G02130
AT1G05340
AT2G28400
AT3G47420
AT1G73330
AT1G45201
AT5G01600
AT1G10320
AT5G48030
AT5G05110
AT2G25140
AT5G59440
AT3G46230
AT3G62260
AT2G37170
AT3G29575
AT4G13110
AT5G09590
AT3G07030
AT2G30000
AT5G21105
AT2G26150
AT5G02020
AT2G35940
AT5G54170
AT2G15790
AT1G78790
AT1G56170
AT1G27350
AT1G05100
AT4G16280
AT1G31600
AT5G19875
AT1G63530
AT5G63130
AT5G15090
AT2G24120
AT5G06340
AT1G56200
AT3G20410
AT3G53920
AT4G34710
AT1G19660
AT1G52890
AT2G05540
AT1G47510
AT5G48960
AT5G26980
AT2G46270
AT4G16680
AT5G38150
AT3G41762
AT2G20880
AT1G01720
AT5G41400
AT1G55920
AT3G47910
AT1G76590
AT2G38530
AT1G64500
AT3G47680
AT3G15500
AT2G36080
AT3G05690
AT3G27280
AT1G70900
AT2G21560
AT1G32870
AT1G21580
AT1G30230
AT2G31280
AT4G36648
AT2G40360
AT1G26580
AT2G18440
AT1G64720
AT3G01820
AT1G76130
AT3G19100
AT1G70300
AT3G53970
AT2G04160
AT1G77450
AT1G73750
AT1G07150
AT1G77180
AT3G12050
AT5G46410
AT1G75670
AT5G45140
AT3G19030
AT3G63010
AT2G25970
AT3G10030
AT4G36690
AT4G38060
AT1G72800
AT5G55060
AT1G52560
AT5G10300
AT1G69750
AT1G61620
AT4G26080
AT4G32440
AT4G01400
AT1G08700
AT2G04690
AT2G26800
AT1G54050
AT4G40060
AT3G16640
AT3G12300
AT1G56145
AT5G34850
AT4G04620
AT5G59780
AT5G64230
AT4G03030
AT4G23670
AT1G54100
AT5G57565
AT4G01120
AT2G42330
AT3G61630
AT4G15910
AT4G06634
AT2G31350
AT5G13220
AT1G80160
AT2G44710
AT2G46240
AT4G11240
AT1G09530
AT5G27660
AT2G15080
AT2G39580
AT5G13820
AT1G63490
AT2G05440
AT5G03730
AT4G37180
AT3G50340
AT3G54500
AT2G27500
AT1G53320
AT2G29400
AT1G73150
AT3G20470
AT4G28290
AT4G32850
AT1G64660
AT1G05562
AT5G56850
AT4G26110
AT3G18215
AT2G45920
AT3G19580
AT1G77885
AT1G54770
AT3G29390
AT5G63370
AT3G60690
AT2G28110
AT3G62290
AT5G43150
AT5G13800
AT1G71696
AT1G15380
AT4G03430
AT2G37150
AT4G31820
AT1G79520
AT2G17787
AT5G35210
AT5G03560
AT3G50670
AT1G69490
AT2G39310
AT1G78070
AT4G16780
AT4G27860
AT4G39270
AT1G08310
AT1G02850
AT5G49665
AT3G56080
AT3G57540
AT5G26600
AT5G15270
AT1G20880
AT2G22470
AT5G54470
AT5G58470
AT1G34110
AT1G08230
AT5G02840
AT1G50260
AT1G30500
AT2G04240
AT1G61970
AT3G51500
AT1G20920
AT2G41060
AT1G69260
AT1G72770
AT2G01008
AT2G45960
AT2G15000
AT2G29300
AT3G06400
AT3G61890
AT3G19670
AT2G46680
AT1G17020
AT5G19110
AT2G21320
AT4G12760
AT1G32530
AT1G06570
AT1G22640
AT2G36792
AT3G07610
AT1G56280
AT3G02480
AT1G09500
AT5G12840
AT3G23790
AT1G02220
AT3G28210
AT3G60410
AT2G36780
AT4G36900
AT2G02390
AT2G47180
AT2G36800
AT2G47060
AT2G38540
AT5G54080
AT5G64390
AT3G27220
AT1G48410
AT3G26920
AT4G00710
AT4G21560
AT5G51410
AT3G26910
AT5G64170
AT5G46470
AT1G55310
AT4G33420
AT5G63970
AT3G57390
AT1G15240
AT1G29357
AT5G04540
AT5G15540
AT1G01210
AT4G38090
AT1G10050
AT3G07350
AT5G13330
AT3G28690
AT3G02150
AT5G15500
AT3G26510
AT3G27170
AT3G12520
AT5G65380
AT3G09560
AT1G42540
AT1G73010
AT5G45800
AT2G24540
AT1G20640
AT2G24520
AT5G22860
AT3G56260
AT1G03550
AT5G22720
AT2G20720
AT5G35450
AT2G39830
AT4G18140
AT1G33420
AT5G53180
AT4G14410
AT3G46660
AT4G26230
AT2G39340
AT1G22370
AT3G62000
AT5G61560
AT5G04440
AT5G03345
AT1G50970
AT1G50500
AT1G45249
AT1G42430
AT1G34370
AT1G33290
AT1G31540
AT1G30755
AT1G29060
AT5G67290
AT5G67030
AT5G65685
AT5G63710
AT5G62050
AT5G60990
AT5G59710
AT5G58350
AT5G57050
AT5G52530
AT5G50160
AT5G48620
AT5G41960
AT1G22860
AT1G22430
AT5G25570
AT1G21920
AT5G22510
AT5G19660
AT5G19430
AT5G13760
AT5G13550
AT5G10070
AT5G07740
AT5G06350
AT5G06280
AT5G05540
AT5G03500
AT5G01950
AT5G01220
AT4G18400
AT4G13040
AT4G08480
AT3G63310
AT3G62240
AT3G61700
AT3G61420
AT3G61320
AT3G61010
AT1G15180
AT3G53500
AT3G51950
AT3G49430
AT3G46450
AT3G43240
AT3G33530
AT3G25570
AT3G20270
AT1G12680
AT3G14830
AT3G12140
AT3G11964
AT3G09410
AT3G06500
AT3G06190
AT3G05060
AT1G10890
AT2G46830
AT2G46420
AT2G43920
AT2G43330
AT2G43020
AT2G42270
AT1G01790
AT2G40270
AT2G36720
AT2G32040
AT2G25590
AT1G01710
AT2G15890
AT2G13650
AT2G03640
AT1G01650
AT2G01450
AT1G80640
AT1G79270
AT1G75850
AT1G73480
AT1G71220
AT1G70570
AT1G68580
AT1G68020
AT1G67325
AT1G04830
AT1G61380
AT1G60270
AT1G58200
AT1G53390
AT1G53310
AT5G63460
AT5G63320
AT5G63050
AT5G60600
AT5G60120
AT5G57340
AT5G54300
AT5G53160
AT5G48160
AT5G47430
AT5G45410
AT5G44750
AT5G43180
AT5G38470
AT5G28050
AT5G25770
AT5G23450
AT5G22875
AT5G22770
AT5G19030
AT5G16660
AT5G15610
AT5G13750
AT5G05690
AT5G04250
AT5G03240
AT4G38810
AT4G36730
AT4G33300
AT4G28260
AT4G26965
AT4G24800
AT4G24230
AT4G23620
AT4G21105
AT4G18020
AT4G18010
AT4G15550
AT4G15180
AT4G13100
AT4G08980
AT4G02725
AT3G62650
AT3G61220
AT3G57470
AT3G57050
AT3G56310
AT3G55880
AT3G53090
AT3G51830
AT3G51630
AT3G49590
AT3G44630
AT3G28740
AT3G26690
AT3G24500
AT3G17790
AT3G14810
AT3G14420
AT3G14350
AT3G13580
AT3G13110
AT3G10300
AT3G08690
AT3G04810
AT2G44065
AT2G39760
AT2G29650
AT2G26670
AT2G23450
AT2G17500
AT2G16930
AT2G15580
AT1G72320
AT1G68660
AT1G64860
AT1G64230
AT1G64050
AT1G61660
AT1G61360
AT1G61150
AT1G56612
AT1G55325
AT1G54920
AT1G54390
AT1G53380
AT1G53090
AT1G50030
AT1G35340
AT1G33970
AT1G33110
AT1G33050
AT1G28660
AT1G22930
AT1G21350
AT1G11840
AT1G11280
AT1G10820
AT1G09060
AT1G07590
AT1G06630
AT1G05890
AT1G05560
AT3G56940
AT1G20620
AT4G35090
AT3G09350
AT5G05410
AT4G05050
AT3G23920
AT5G16110
AT3G14200
AT3G55770
AT2G46220
AT3G48690
AT1G67195
AT1G64750
AT5G62020
AT2G27530
AT2G40000
AT1G15340
AT5G64840
AT3G47340
AT3G23000
AT2G33590
AT3G09600
AT2G41160
AT1G01490
AT3G58490
AT1G65370
AT5G15960
AT5G56100
AT4G30490
AT4G17730
AT5G62190
AT3G05165
AT1G80130
AT2G22088
AT2G36900
AT3G52060
AT5G22000
AT5G24670
AT5G24800
AT1G17710
AT1G10585
AT4G28300
AT1G29970
AT5G13100
AT1G11400
AT4G28390
AT1G66500
AT3G13040
AT2G16720
AT5G19180
AT3G29185
AT5G46840
AT1G79790
AT5G01820
AT5G25220
AT4G16330
AT2G26430
AT1G05840
AT5G45630
AT2G44210
AT4G15248
AT1G13820
AT3G12080
AT1G52565
AT3G14010
AT2G22660
AT4G14910
AT1G70620
AT4G25690
AT1G53170
AT3G16800
AT2G22300
AT5G25270
AT3G11560
AT2G01320
AT2G04940
AT1G73390
AT1G29400
AT3G59950
AT2G26580
AT3G04930
AT1G70940
AT3G62770
AT1G69760
AT4G34100
AT2G15020
AT2G38880
AT4G25720
AT3G03310
AT4G35780
AT4G26910
AT1G17145
AT3G47990
AT1G36070
AT1G64440
AT1G32928
AT5G09330
AT5G65210
AT1G10095
AT5G19390
AT4G34131
AT5G51290
AT1G22180
AT2G45150
AT1G15110
AT5G10625
AT5G27950
AT2G39280
AT3G58640
AT3G53100
AT1G09570
AT1G30400
AT1G09010
AT2G42890
AT4G32030
AT5G04040
AT2G38820
AT5G19300
AT1G71960
AT3G61710
AT3G57300
AT3G04070
AT2G36810
AT1G05960
AT5G43620
AT1G05790
AT2G30070
AT4G32250
AT4G32360
AT4G27820
AT3G17070
AT1G05570
AT2G41210
AT3G47730
AT4G36630
AT5G15020
AT5G46490
AT3G55480
AT1G80260
AT2G47770
AT2G44798
AT4G02760
AT4G38120
AT3G14590
AT5G17890
AT1G50730
AT5G45310
AT2G45880
AT2G31970
AT3G44680
AT1G17580
AT1G55350
AT1G33410
AT4G32730
AT2G26780

## Sheet: Overlap -Fe flg22 CORE HDS
Supplementary Data 5: SRF3-dependent early Iron/defense core regulatory network
Overlaping genes between early Iron/defense and stress core regulatory network
AT2G28110
AT2G40000
AT2G16720
AT3G07350
AT5G03230
AT4G24230
AT4G15248
AT2G36950
AT1G76590
AT5G19110
AT2G15890
AT1G21920
AT3G52060
AT3G26510
AT1G20070
