# Supplementary material for: The receptor kinase SRF3 coordinates iron-level and flagellin dependent defense and growth responses in plants
Source: Nat Commun. 2022 Aug 1;13:4445. doi: 10.1038/s41467-022-32167-6 (PMC9343624; doi:10.1038/s41467-022-32167-6)
Supplement: Supplementary file 9 — Supplementary Data 6 [file 41467_2022_32167_MOESM9_ESM.xlsx]

## Sheet: Sheet1
Supplementary Data 6: Primers
List of primers:
Primer name	Primer sequence
SRF3-cds_noSTOP_p221_F	GGGGACAAGTTTGTACAAAAAAGCAGGCTTAaccatggctgctaagagatctatct
SRF3-cds_noSTOP_p221_R	GGGGACCACTTTGTACAAGAAAGCTGGGTTgtccgcggtagaatcaccc
SRF3-cds_mutKD_p221_F	GTTTGCTGTCAGGAAGTTGGACAAGAGGGCTTCTGAACAACAACAGG
SRF3-cds_mutKD_p221_R	GTCCAACTTCCTGACAGCAAACAACTTTCCATTGGGAAGCCGGGCCC
SRF3_ΔKinase-5'_F	AACCCAGCTTTCTTGTACAAAGTTGGCATTATAAGAAAGCATTGC
SRF3_ΔKinase-5'_R	gctttccgtgtattgttgaagagaagcaatagaatagtgc
SRF3_ΔExtraC_p221_F	GGGGACAAGTTTGTACAAAAAAGCAGGCTTAaccatgcatactaaaaagataatccttattgcatt
SRF3_ΔExtraC_p221 _R	GGGGACCACTTTGTACAAGAAAGCTGGGTTctagtccgcggtagaatcaccc
attB1_SRF3Ler_F	GGGGACAAGTTTGTACAAAAAAGCAGGCTTTGGAGAAAAGGCTCCGTTTGGGC
attB2_SRF3Ler_R	GGGGACCACTTTGTACAAGAAAGCTGGGTCGTCCGCGGTAGAATCACCCGA
BB_SFR3prom_F	CTATAAACACAGTTTCAGACAAGTTTGTACAAAAAAGTTGAACGAGAAACG
BB_SFR3prom_R	CGAAATACCAAAATTTATACAACTTTTCTATACAAAGTTGGCATTATAAAAAAGC
Insert_SRF3prom_F	GTATAGAAAAGTTGTATAAATTTTGGTATTTCGAAAATTAGAAAATCG
Insert_SRF3prom_R	CTTTTTTGTACAAACTTGTCTGAAACTGTGTTTATAGATTTGTTTATTTAGAAAC
LB3_SAIL_SEQ_1	TAGCATCTGAATTTCATAACCAATCTCGATACAC
LB1_SAIL	GCTTCCTATTATATCTTCCCAAATTACCAATACA
LBb1.3_SALK_SEQ_1	ATTTTGCCGATTTCGGAAC
Geno_srf3-3-4-5_F	GGAGGCATTTCAGGTTCTTATAATTGC
Geno_srf3-3-4-5_R	GCTTCACAGAAGTTAAGGGTAAGCG
SAIL_1176_B01_F	ATTCATCGTCTGAATGCAACC
SAIL_1176_B01_R	ACAATGATCAATTCCACCTCG
Salk_202843_F	AGTAATGTGTTGTGGCCGTTC
Salk_202843_R	TTAGGAGGCAAAGAGGCTTTC
qRT_SRF3_F	TACGATAGGGACCGGAGTAGAG
qRT_SRF3_R	GTGACAATGACTTTGCAGGGTA
qRT_AT4G3400_F	CTTGAGCTACGAGTTGTGGAAC
qRT_AT4G3400_R	AAGCTGAACTGCGAAATCTCTT
gSRF3_F	CTATAAATTCCGAAACTTTATTAGAG
gSRF3_R	CTGCAGGATTCGATATCCTAGTCCGCGGTAGAATCACCCGA
mSCARLET F	GGGGACAGCTTTCTTGTACAAAGTGGCC
mCARLET w/STOP R	GGGGACAACTTTGTATAATAAAGTTGATTAAGCCTTG
pIRT1 Sal_F	GGGGTCGACCTCGATAATGTACTATATCTAACAC
pIRT1 Bam_R	GGGGATCCAGATTGTTTAATGTTTGTGTGACTTTGG
RT_TCTP_F #2	C CCGCAACCTT CGATTTTCG
RT_TCTP_R #2	GGCAGGTAATTTTAATAGGGGACGACGAC
RT_SRF3_F	GCATGCTCGGTAGTGTTTATAGGG
RT_SRF3_R	CTAAATTCTGGTTCAGACTGAACACAC
gSRF3_F	CTATAAATTCCGAAACTTTATTAGAG
gSRF3_R	CTGCAGGATTCGATATCCTAGTCCGCGGTAGAATCACCCGA
