# Supplementary material for: The receptor kinase SRF3 coordinates iron-level and flagellin dependent defense and growth responses in plants
Source: Nat Commun. 2022 Aug 1;13:4445. doi: 10.1038/s41467-022-32167-6 (PMC9343624; doi:10.1038/s41467-022-32167-6)
Supplement: Supplementary file 10 — Supplementary Data 7 [file 41467_2022_32167_MOESM10_ESM.xlsx]

## Sheet: Sheet1
Supplementary Data 7: List of pENTR clones:
Name of entry vector	Source	Reference
SRF3prom_pDONR4P1R	This Study	N/A
UBQ10prom_ pDONR4P1R	Jaillais et al., 20111	NASC# N2106315
SRF3cds_pDONR221	This Study	N/A
SRF3cds KDmut_pDONR221	This Study	N/A
SRF3cds ΔKinase_pDONR221	This Study	N/A
SRF3cds ΔExtraC_pDONR221	This Study	N/A
H2B_pTOPO	Marquez-Bueno et al., 20162	N/A
mSCARLET_pDONR2RP3	This Study	N/A
mCITRINE_ pDONR2RP3	Simon et al., 20143	NASC# N2106287
NLS-mCITRINEwSTOP_ pDONR2RP3	Marquez-Bueno et al., 20162	NASC# N2106290
2xmCHERRY-4xMycwSTOP_ pDONR2RP3	Simon et al., 20143	N/A
Construction of plant transformation vectors (destination vectors) and plant transformation:
Name of construct	pDONRP4P1R	pDONR221	pDONRP2RP3	pDEST	Final construct
pSRF3::SRF3-2xmCHERRY	SRF3prom	SRF3cds	2xmCHERRY	pH7m34GW	pSRF3::SRF3-mCITRINE/pH7m34GW
pSRF3::mCIT-NLS-mCIT	SRF3prom	mCITRINE	NLS-mCITRINE	pB7m34GW	pSRF3::mCITRINE-NLS-mCITRINE/ pB7m34GW
pUBQ10::H2B-mSCARLET	UBQ10prom	H2B	mSCARLET	pH7m34GW	pUBQ10::H2B-mSCARLET/pH7m34GW
pUBQ10:: SRF3-mCITRINE	UBQ10prom	SRF3cds	mCITRINE	pB7m34GW	pUBQ10:: SRF3-mCITRINE/ pB7m34GW
pUBQ10:: SRF3-mCITRINE	UBQ10prom	SRF3cds-KDmut	mCITRINE	pB7m34GW	pUBQ10:: SRF3-KDmut-mCITRINE/ pB7m34GW
pUBQ10:: SRF3-mCITRINE	UBQ10prom	SRF3cds ΔKinase	mCITRINE	pB7m34GW	pUBQ10:: SRF3 ΔKinase -mCITRINE/ pB7m34GW
pUBQ10:: SRF3-mCITRINE	UBQ10prom	SRF3cds ΔExtraC	mCITRINE	pB7m34GW	pUBQ10:: SRF3 ΔExtraC -mCITRINE/ pB7m34GW
References:
1	Jaillais, Y. et al. Tyrosine phosphorylation controls brassinosteroid receptor activation by triggering membrane release of its kinase inhibitor. Genes Dev. 25, 232–237 (2011).
2	Marquès-Bueno, M. M. et al. A versatile Multisite Gateway-compatible promoter and transgenic line collection for cell type-specific functional genomics in Arabidopsis. The Plant Journal 85, 320–333 (2016).
3	Simon, M. L. A. et al. A multi-colour/multi-affinity marker set to visualize phosphoinositide dynamics in Arabidopsis. Plant J 77, 322–337 (2014).
